# Supplementary material for: Diethyl 2-[phen­yl(pyrazol-1-yl)meth­yl]propane­dioate
Source: Acta Crystallogr Sect E Struct Rep Online. 2010 Apr 2;66(Pt 5):o1014. doi: 10.1107/S1600536810011748 (PMC2979074; doi:10.1107/S1600536810011748)
Supplement: Supplementary file 1 [file e-66-o1014-sup1.cif]

##############################################################################
###                                                                        ###
###        Electronic paper (Acta Crystallographica Section E)             ###
###                                                                        ###
##############################################################################
#                                                                            #
# This CIF contains the data in a paper accepted for publication in Acta     #
# Crystallographica Section E. It conforms to the requirements of Notes      #
# for Authors for Section E, and has been peer reviewed under the auspices   #
# of the IUCr Commission on Journals.                                        #
#                                                                            #
# Full details of the Crystallographic Information File format               #
# are given in the paper "The Crystallographic Information File (CIF):       #
# a New Standard Archive File for Crystallography" by S. R. Hall, F. H.      #
# Allen and I. D. Brown [Acta Cryst. (1991), A47, 655-685].                  #
#                                                                            #
# The current version of the core CIF dictionary is obtainable from          #
# ftp://ftp.iucr.org/pub/cif_core.dic. The current version number is 2.4.    #
#                                                                            #
# Software is freely available for graphical display of the structure(s) in  #
# this CIF.  For information consult the CIF home page http://www.iucr.org/  #
# cif/home.html                                                              #
#                                                                            #
# This file may be used for bona fide research purposes within the           #
# scientific community so long as proper attribution is given to the journal # 
# article from which it was obtained.                                        #
#                                                                            #
##############################################################################
                                             
data_I
_audit_creation_method     SHELXL-97
_chemical_name_systematic
;
Diethyl 2-[phenyl(pyrazol-1-yl)methyl]propanedioate
;
_chemical_name_common     ?
_chemical_formula_moiety     'C17 H20 N2 O4'
_chemical_formula_sum     'C17 H20 N2 O4'
_chemical_formula_iupac     'C17 H20 N2 O4'
_chemical_formula_weight     316.3560
_chemical_melting_point     360
_symmetry_cell_setting     monoclinic
_symmetry_space_group_name_H-M     'P 21/c'
_symmetry_space_group_name_hall     '-P 2ybc'
loop_
    _symmetry_equiv_pos_as_xyz
    'x, y, z'
    '-x, y+1/2, -z+1/2'
    '-x, -y, -z'
    'x, -y-1/2, z-1/2'
_cell_length_a     19.6279(8)
_cell_length_b     8.1538(3)
_cell_length_c     21.6002(9)
_cell_angle_alpha     90.00
_cell_angle_beta     104.675(2)
_cell_angle_gamma     90.00
_cell_volume     3344.2(2)
_cell_formula_units_Z     8
_cell_measurement_reflns_used     3174
_cell_measurement_theta_min     2.1
_cell_measurement_theta_max     25.2
_cell_measurement_temperature     173.0(10)
_cell_measurement_pressure     101
_exptl_crystal_description     Block
_exptl_crystal_colour     colourless
_exptl_crystal_size_max     0.35
_exptl_crystal_size_mid     0.22
_exptl_crystal_size_min     0.17
_exptl_crystal_density_diffrn     1.257
_exptl_crystal_density_meas     ?
_exptl_crystal_density_method     'not measured'
_exptl_crystal_F_000     1344
_exptl_absorpt_coefficient_mu     0.090
_exptl_absorpt_correction_type     'none'
_exptl_absorpt_process_details     ?
_exptl_absorpt_correction_T_min     ?
_exptl_absorpt_correction_T_max     ?
_exptl_special_details
;
The crystal structure was confirmed by elemental analysis and 1H and 13 C-NMR.
IR (KBr) \n cm-1 : 2896/2985 (CH), 1748 (CO), 1514/1595 (C=C), 1292/1308
(C---O), 1175, 1139, 1013, 866, 753, 440.
^1^H-NMR (250 MHz, CDCl~3~) d (ppm): 7.30-7.46 (m, ^4^H, aromat, ^3^J = 8.35
Hz), 6.20 (t, ^1^H, C^4^Pz, ^3^J = 2 Hz), 7.5 (d, 2H, C^3'^H and C^5^HPz, ^3^J
= 14.4 Hz), 5.85 (d, 1H, PhC^3^H, ^3^J = 11.36 Hz), 4.80 (d, 1H,
C^2^H(CO~2~Et)~2~, ^3^J = 11.11 Hz), 3.95 (dq, 2 H~AB~, OCH~2~CH~3~,J~AB~=
14.30 Hz, ^3^J = 7.11 Hz), 4,12 (dq, 2H~AB~, CH~2~OCH~3~, J~AB~= 14.30 Hz,
^3^J = 7.11 Hz), 1.15 (t, 3H, OCH~2~CH~3~ , ^3^J = 7.13 Hz), 1.01 (t, 3H,
OCH~2~CH~3~, ^3^J = 7.13 Hz).
^13^C-NMR (250 MHz, CDCl~3~) \d (ppm): 166.37 (C=O), 166.61 (CO), 137.15
(C~quat~, Ph), 128,62 (C~tert~, 2Cmeta/arm, Ph), 129.76 (C~tert~, 2Cortho/
arm, Ph), 139.56 (C~tert~,' C^5'^'Pz), 128.67 (C~tert~, '^C3'^'Pz), 105.71
(C~tert~, C^4^H, Pz), 61.87/ 61.76 (C~sec~, 2CH~2~, ester), 64.22 (C~tert~,
C^3^HPh), 57.33 (C~tert~, C^2^H(CO~2~Et)~2~), 13.87 (C, OCH~2~CH~3~, ester),
13.69 (C, OCH~2~CH~3~, ester).
MS (IE) Calcd for [M]^+^ C~17~H~20~N~2~O~4~: 316.35, [M+H]^+^. = 317, [M -
CH(CO~2~Et)~2~]^+^. = 157 (100%).
Elemental analysis for C~17~H~20~N~2~O~4~ Calcd (Found): C 64.54 (64.37), H
6.37 (6.34), N 8.86 (8.84).
;
_diffrn_ambient_temperature     173.0(10)
_diffrn_radiation_type     MoK\a
_diffrn_radiation_wavelength     0.71073
_diffrn_radiation_source     'fine-focus sealed tube'
_diffrn_radiation_monochromator     graphite
_diffrn_measurement_device_type     'Bruker X8 APEXII CCD area-detector'
_diffrn_measurement_method     '\f and \w'
_diffrn_detector_area_resol_mean     ?
_diffrn_reflns_number     34259
_diffrn_reflns_av_R_equivalents     0.0476
_diffrn_reflns_av_sigmaI/netI     0.0394
_diffrn_reflns_theta_min     1.07
_diffrn_reflns_theta_max     25.73
_diffrn_reflns_theta_full     25.73
_diffrn_measured_fraction_theta_max     0.996
_diffrn_measured_fraction_theta_full     0.996
_diffrn_reflns_limit_h_min     -23
_diffrn_reflns_limit_h_max     23
_diffrn_reflns_limit_k_min     -9
_diffrn_reflns_limit_k_max     9
_diffrn_reflns_limit_l_min     -26
_diffrn_reflns_limit_l_max     23
_diffrn_standards_number     ?
_diffrn_standards_interval_count     ?
_diffrn_standards_interval_time     ?
_diffrn_standards_decay_%     ?
_refine_special_details
;
 Refinement of F^2^ against ALL reflections.  The weighted R-factor wR and
 goodness of fit S are based on F^2^, conventional R-factors R are based
 on F, with F set to zero for negative F^2^. The threshold expression of
 F^2^ > 2sigma(F^2^) is used only for calculating R-factors(gt) etc. and is
 not relevant to the choice of reflections for refinement.  R-factors based
 on F^2^ are statistically about twice as large as those based on F, and R-
 factors based on ALL data will be even larger.
;
_reflns_number_total     6348
_reflns_number_gt     4175
_reflns_threshold_expression     I>2sigma(I)
_refine_ls_structure_factor_coef     Fsqd
_refine_ls_matrix_type     full
_refine_ls_R_factor_all     0.0822
_refine_ls_R_factor_gt     0.0432
_refine_ls_wR_factor_gt     0.1018
_refine_ls_wR_factor_ref     0.1221
_refine_ls_goodness_of_fit_ref     1.061
_refine_ls_restrained_S_all     1.061
_refine_ls_number_reflns     6346
_refine_ls_number_parameters     419
_refine_ls_number_restraints     0
_refine_ls_hydrogen_treatment     constr
_refine_ls_weighting_scheme     calc
_refine_ls_weighting_details
         'calc w=1/[\s^2^(Fo^2^)+(0.0532P)^2^+0.7393P] where P=(Fo^2^+2Fc^2^)/3'
_atom_sites_solution_hydrogens     geom
_atom_sites_solution_primary     direct
_atom_sites_solution_secondary     difmap
_refine_ls_shift/su_max     0.001
_refine_ls_shift/su_mean     0.000
_refine_diff_density_max     0.190
_refine_diff_density_min     -0.249
_refine_ls_extinction_method     none
_refine_ls_extinction_coef     ?
loop_
    _atom_type_symbol
    _atom_type_description
    _atom_type_scat_dispersion_real
    _atom_type_scat_dispersion_imag
    _atom_type_scat_source
    'C' 'C' 0.0033 0.0016
                         'International Tables Vol C Tables 4.2.6.8 and 6.1.1.4'
    'H' 'H' 0.0000 0.0000
                         'International Tables Vol C Tables 4.2.6.8 and 6.1.1.4'
    'N' 'N' 0.0061 0.0033
                         'International Tables Vol C Tables 4.2.6.8 and 6.1.1.4'
    'O' 'O' 0.0106 0.0060
                         'International Tables Vol C Tables 4.2.6.8 and 6.1.1.4'
_computing_data_collection     'APEX2 (Bruker, 2005)'
_computing_cell_refinement     'SAINT (Bruker, 2005)'
_computing_data_reduction     'SAINT (Bruker, 2005)'
_computing_structure_solution     'SHELXS97 (Sheldrick, 2008)'
_computing_structure_refinement     'SHELXL97 (Sheldrick, 2008)'
_computing_molecular_graphics     'PLATON (Spek, 2009)'
_computing_publication_material     'publCIF (Westrip, 2010)'
loop_
    _atom_site_type_symbol
    _atom_site_label
    _atom_site_fract_x
    _atom_site_fract_y
    _atom_site_fract_z
    _atom_site_U_iso_or_equiv
    _atom_site_adp_type
    _atom_site_calc_flag
    _atom_site_refinement_flags
    _atom_site_occupancy
    _atom_site_disorder_assembly
    _atom_site_disorder_group
    C C11 0.97782(9) 0.4587(2) 0.14742(9) 0.0288(4) Uani d . 1 . .
    H H11 0.9766 0.4313 0.1922 0.035 Uiso calc R 1 . .
    C C12 0.94763(9) 0.3117(2) 0.10526(9) 0.0285(4) Uani d . 1 . .
    H H12 0.9474 0.3357 0.0598 0.034 Uiso calc R 1 . .
    C C136 1.08085(10) 0.4753(2) 0.09490(10) 0.0355(5) Uani d . 1 . .
    H H136 1.0511 0.4353 0.0561 0.043 Uiso calc R 1 . .
    C C131 1.05405(9) 0.4968(2) 0.14811(9) 0.0293(4) Uani d . 1 . .
    C C132 1.09818(10) 0.5576(3) 0.20416(10) 0.0377(5) Uani d . 1 . .
    H H132 1.0805 0.5740 0.2408 0.045 Uiso calc R 1 . .
    C C133 1.16781(11) 0.5945(3) 0.20699(11) 0.0462(6) Uani d . 1 . .
    H H133 1.1975 0.6370 0.2454 0.055 Uiso calc R 1 . .
    C C135 1.15052(11) 0.5120(3) 0.09818(11) 0.0432(5) Uani d . 1 . .
    H H135 1.1683 0.4972 0.0616 0.052 Uiso calc R 1 . .
    C C134 1.19419(11) 0.5697(3) 0.15430(11) 0.0478(6) Uani d . 1 . .
    H H134 1.2423 0.5924 0.1567 0.057 Uiso calc R 1 . .
    C C18 0.99255(9) 0.1608(2) 0.12819(9) 0.0302(4) Uani d . 1 . .
    C C15 0.87274(9) 0.2760(2) 0.10988(9) 0.0301(4) Uani d . 1 . .
    C C16 0.75841(10) 0.2018(3) 0.05069(10) 0.0478(6) Uani d . 1 . .
    H H16A 0.7385 0.2926 0.0710 0.057 Uiso calc R 1 . .
    H H16B 0.7540 0.0989 0.0737 0.057 Uiso calc R 1 . .
    C C19 1.04535(12) -0.0718(3) 0.09243(11) 0.0462(6) Uani d . 1 . .
    H H19A 1.0208 -0.1668 0.0681 0.055 Uiso calc R 1 . .
    H H19B 1.0561 -0.0982 0.1386 0.055 Uiso calc R 1 . .
    C C20 1.11176(11) -0.0376(3) 0.07335(11) 0.0484(6) Uani d . 1 . .
    H H20A 1.1007 -0.0113 0.0276 0.073 Uiso calc R 1 . .
    H H20B 1.1422 -0.1346 0.0818 0.073 Uiso calc R 1 . .
    H H20C 1.1361 0.0555 0.0981 0.073 Uiso calc R 1 . .
    C C17 0.72063(12) 0.1870(5) -0.01707(12) 0.0850(11) Uani d . 1 . .
    H H17A 0.7247 0.2901 -0.0392 0.127 Uiso calc R 1 . .
    H H17B 0.6708 0.1635 -0.0205 0.127 Uiso calc R 1 . .
    H H17C 0.7412 0.0976 -0.0367 0.127 Uiso calc R 1 . .
    O O13 1.01617(7) 0.12639(17) 0.18357(7) 0.0448(4) Uani d . 1 . .
    O O14 1.00073(7) 0.07390(16) 0.07883(6) 0.0390(3) Uani d . 1 . .
    O O12 0.83217(6) 0.23431(18) 0.05337(6) 0.0388(3) Uani d . 1 . .
    O O11 0.85427(7) 0.28256(18) 0.15869(6) 0.0420(4) Uani d . 1 . .
    N N11 0.93182(8) 0.60116(18) 0.12721(7) 0.0295(4) Uani d . 1 . .
    C C21 0.47116(9) 0.8377(2) 0.40329(9) 0.0294(4) Uani d . 1 . .
    H H21 0.4728 0.8760 0.4476 0.035 Uiso calc R 1 . .
    C C22 0.43696(9) 0.9732(2) 0.35641(9) 0.0282(4) Uani d . 1 . .
    H H22 0.4362 0.9388 0.3118 0.034 Uiso calc R 1 . .
    C C236 0.56098(10) 0.7580(2) 0.34270(9) 0.0357(5) Uani d . 1 . .
    H H236 0.5236 0.7390 0.3058 0.043 Uiso calc R 1 . .
    C C231 0.54615(9) 0.8070(2) 0.39927(8) 0.0286(4) Uani d . 1 . .
    C C235 0.62987(11) 0.7365(3) 0.33975(10) 0.0422(5) Uani d . 1 . .
    H H235 0.6397 0.7029 0.3008 0.051 Uiso calc R 1 . .
    C C232 0.60142(10) 0.8345(3) 0.45220(10) 0.0435(5) Uani d . 1 . .
    H H232 0.5920 0.8683 0.4913 0.052 Uiso calc R 1 . .
    C C233 0.67022(11) 0.8134(3) 0.44898(12) 0.0556(6) Uani d . 1 . .
    H H233 0.7077 0.8335 0.4857 0.067 Uiso calc R 1 . .
    C C234 0.68458(11) 0.7637(3) 0.39325(11) 0.0504(6) Uani d . 1 . .
    H H234 0.7319 0.7480 0.3913 0.060 Uiso calc R 1 . .
    O O22 0.32221(6) 1.05521(18) 0.30375(6) 0.0379(3) Uani d . 1 . .
    O O23 0.50629(7) 1.17430(17) 0.42706(6) 0.0383(3) Uani d . 1 . .
    O O24 0.48859(7) 1.20201(17) 0.32046(6) 0.0374(3) Uani d . 1 . .
    O O21 0.34248(7) 1.00089(19) 0.40842(6) 0.0428(4) Uani d . 1 . .
    C C25 0.36234(10) 1.0097(2) 0.36044(9) 0.0303(4) Uani d . 1 . .
    C C26 0.24856(10) 1.0901(3) 0.30130(10) 0.0483(6) Uani d . 1 . .
    H H26A 0.2450 1.1902 0.3262 0.058 Uiso calc R 1 . .
    H H26B 0.2274 0.9975 0.3195 0.058 Uiso calc R 1 . .
    C C27 0.21148(12) 1.1144(4) 0.23293(11) 0.0702(8) Uani d . 1 . .
    H H27A 0.2300 1.2124 0.2166 0.105 Uiso calc R 1 . .
    H H27B 0.1609 1.1282 0.2289 0.105 Uiso calc R 1 . .
    H H27C 0.2190 1.0184 0.2081 0.105 Uiso calc R 1 . .
    C C28 0.48128(9) 1.1279(2) 0.37332(9) 0.0285(4) Uani d . 1 . .
    C C29 0.53627(11) 1.3421(3) 0.32954(10) 0.0439(5) Uani d . 1 . .
    H H29A 0.5384 1.3949 0.3713 0.053 Uiso calc R 1 . .
    H H29B 0.5190 1.4239 0.2953 0.053 Uiso calc R 1 . .
    C C30 0.60821(11) 1.2832(3) 0.32758(11) 0.0526(6) Uani d . 1 . .
    H H30A 0.6245 1.2005 0.3610 0.079 Uiso calc R 1 . .
    H H30B 0.6410 1.3760 0.3349 0.079 Uiso calc R 1 . .
    H H30C 0.6060 1.2348 0.2856 0.079 Uiso calc R 1 . .
    N N21 0.42781(8) 0.68893(19) 0.39088(7) 0.0323(4) Uani d . 1 . .
    N N12 0.90130(9) 0.6301(2) 0.06472(8) 0.0402(4) Uani d . 1 . .
    N N22 0.39520(10) 0.6437(2) 0.33069(8) 0.0469(5) Uani d . 1 . .
    C C141 0.91609(10) 0.7177(2) 0.16551(10) 0.0350(5) Uani d . 1 . .
    H H141 0.9323 0.7224 0.2108 0.042 Uiso calc R 1 . .
    C C241 0.41790(11) 0.5804(3) 0.43464(11) 0.0412(5) Uani d . 1 . .
    H H241 0.4364 0.5869 0.4797 0.049 Uiso calc R 1 . .
    C C142 0.87256(10) 0.8278(3) 0.12717(10) 0.0394(5) Uani d . 1 . .
    H H142 0.8520 0.9236 0.1398 0.047 Uiso calc R 1 . .
    C C143 0.86510(10) 0.7683(3) 0.06560(11) 0.0431(5) Uani d . 1 . .
    H H143 0.8374 0.8202 0.0283 0.052 Uiso calc R 1 . .
    C C242 0.37550(11) 0.4572(3) 0.40125(12) 0.0480(6) Uani d . 1 . .
    H H242 0.3586 0.3625 0.4183 0.058 Uiso calc R 1 . .
    C C243 0.36321(12) 0.5025(3) 0.33775(12) 0.0487(6) Uani d . 1 . .
    H H243 0.3354 0.4407 0.3032 0.058 Uiso calc R 1 . .
loop_
    _atom_site_aniso_label
    _atom_site_aniso_U_11
    _atom_site_aniso_U_22
    _atom_site_aniso_U_33
    _atom_site_aniso_U_12
    _atom_site_aniso_U_13
    _atom_site_aniso_U_23
    C11 0.0257(10) 0.0313(10) 0.0280(10) 0.0028(8) 0.0042(8) 0.0022(8)
    C12 0.0242(10) 0.0341(11) 0.0268(10) 0.0018(8) 0.0056(7) 0.0009(8)
    C136 0.0305(11) 0.0385(12) 0.0368(12) -0.0014(9) 0.0072(9) -0.0019(9)
    C131 0.0255(10) 0.0282(10) 0.0334(11) 0.0029(8) 0.0059(8) 0.0019(8)
    C132 0.0334(11) 0.0435(12) 0.0346(12) 0.0013(9) 0.0054(9) -0.0015(9)
    C133 0.0326(12) 0.0541(14) 0.0464(14) -0.0053(10) 0.0004(10) -0.0046(11)
    C135 0.0360(12) 0.0500(13) 0.0466(14) -0.0007(10) 0.0158(10) 0.0005(11)
    C134 0.0284(11) 0.0575(14) 0.0563(15) -0.0015(11) 0.0085(10) 0.0011(12)
    C18 0.0222(10) 0.0327(11) 0.0344(12) -0.0039(8) 0.0046(8) -0.0005(9)
    C15 0.0270(10) 0.0297(10) 0.0323(11) 0.0049(8) 0.0049(8) 0.0015(8)
    C16 0.0221(10) 0.0735(16) 0.0472(14) -0.0042(11) 0.0076(9) -0.0031(12)
    C19 0.0516(14) 0.0332(12) 0.0600(15) 0.0111(10) 0.0252(11) 0.0019(10)
    C20 0.0404(13) 0.0569(15) 0.0483(14) 0.0113(11) 0.0121(10) 0.0028(11)
    C17 0.0348(14) 0.166(3) 0.0485(16) -0.0270(17) 0.0003(11) 0.0012(18)
    O13 0.0481(9) 0.0433(9) 0.0355(9) 0.0110(7) -0.0031(7) -0.0010(7)
    O14 0.0448(8) 0.0343(8) 0.0409(8) 0.0087(7) 0.0165(7) 0.0012(6)
    O12 0.0229(7) 0.0566(9) 0.0352(8) -0.0039(6) 0.0041(6) -0.0065(7)
    O11 0.0327(8) 0.0603(10) 0.0335(8) -0.0014(7) 0.0094(6) -0.0001(7)
    N11 0.0252(8) 0.0317(9) 0.0299(9) 0.0017(7) 0.0039(7) 0.0021(7)
    C21 0.0289(10) 0.0337(10) 0.0245(10) -0.0001(8) 0.0049(8) -0.0016(8)
    C22 0.0268(10) 0.0341(11) 0.0236(10) 0.0003(8) 0.0059(8) 0.0000(8)
    C236 0.0344(11) 0.0405(11) 0.0310(11) -0.0016(9) 0.0062(8) -0.0013(9)
    C231 0.0288(10) 0.0288(10) 0.0272(10) 0.0001(8) 0.0054(8) 0.0012(8)
    C235 0.0415(12) 0.0468(13) 0.0411(13) -0.0005(10) 0.0158(10) -0.0022(10)
    C232 0.0346(12) 0.0580(14) 0.0346(12) 0.0077(10) 0.0026(9) -0.0046(10)
    C233 0.0344(13) 0.0740(17) 0.0524(15) 0.0060(12) 0.0000(10) -0.0078(13)
    C234 0.0344(12) 0.0590(15) 0.0581(16) 0.0001(11) 0.0122(11) -0.0034(12)
    O22 0.0224(7) 0.0570(9) 0.0334(8) 0.0031(6) 0.0054(6) 0.0090(7)
    O23 0.0419(8) 0.0419(8) 0.0287(8) -0.0041(7) 0.0043(6) -0.0038(6)
    O24 0.0402(8) 0.0416(8) 0.0302(8) -0.0081(6) 0.0082(6) 0.0030(6)
    O21 0.0324(8) 0.0674(10) 0.0299(8) -0.0005(7) 0.0104(6) -0.0010(7)
    C25 0.0277(10) 0.0327(11) 0.0285(11) -0.0040(8) 0.0037(8) -0.0022(8)
    C26 0.0202(10) 0.0755(17) 0.0489(14) 0.0020(11) 0.0081(9) 0.0093(12)
    C27 0.0298(12) 0.125(3) 0.0508(15) 0.0155(15) 0.0017(11) 0.0139(16)
    C28 0.0241(10) 0.0337(11) 0.0272(11) 0.0053(8) 0.0055(8) 0.0006(8)
    C29 0.0505(13) 0.0409(12) 0.0404(13) -0.0152(11) 0.0116(10) 0.0010(10)
    C30 0.0447(14) 0.0648(16) 0.0469(14) -0.0156(12) 0.0088(10) -0.0025(12)
    N21 0.0313(9) 0.0345(9) 0.0312(9) -0.0002(7) 0.0080(7) 0.0012(7)
    N12 0.0418(10) 0.0415(10) 0.0327(10) 0.0035(8) 0.0011(8) 0.0037(8)
    N22 0.0532(12) 0.0470(11) 0.0371(11) -0.0123(9) 0.0054(8) -0.0015(8)
    C141 0.0332(11) 0.0358(11) 0.0373(12) 0.0013(9) 0.0111(9) -0.0025(9)
    C241 0.0372(12) 0.0429(13) 0.0463(13) 0.0082(10) 0.0157(10) 0.0133(10)
    C142 0.0320(11) 0.0353(11) 0.0520(14) 0.0042(9) 0.0127(9) 0.0025(10)
    C143 0.0322(11) 0.0430(13) 0.0483(14) 0.0029(10) -0.0005(9) 0.0134(10)
    C242 0.0415(13) 0.0367(13) 0.0712(17) 0.0041(10) 0.0245(12) 0.0092(11)
    C243 0.0461(13) 0.0410(13) 0.0569(16) -0.0096(11) 0.0090(11) -0.0048(11)
_geom_special_details
;
 All esds (except the esd in the dihedral angle between two l.s. planes)
 are estimated using the full covariance matrix.  The cell esds are taken
 into account individually in the estimation of esds in distances, angles
 and torsion angles; correlations between esds in cell parameters are only
 used when they are defined by crystal symmetry.  An approximate (isotropic)
 treatment of cell esds is used for estimating esds involving l.s. planes.
;
loop_
    _geom_bond_atom_site_label_1
    _geom_bond_atom_site_label_2
    _geom_bond_site_symmetry_2
    _geom_bond_distance
    _geom_bond_publ_flag
    C11 N11 . 1.468(2) ?
    C11 C131 . 1.525(2) ?
    C11 C12 . 1.531(3) ?
    C11 H11 . 1.0000 ?
    C12 C18 . 1.522(3) ?
    C12 C15 . 1.526(2) ?
    C12 H12 . 1.0000 ?
    C136 C135 . 1.384(3) ?
    C136 C131 . 1.391(3) ?
    C136 H136 . 0.9500 ?
    C131 C132 . 1.390(3) ?
    C132 C133 . 1.386(3) ?
    C132 H132 . 0.9500 ?
    C133 C134 . 1.379(3) ?
    C133 H133 . 0.9500 ?
    C135 C134 . 1.378(3) ?
    C135 H135 . 0.9500 ?
    C134 H134 . 0.9500 ?
    C18 O13 . 1.202(2) ?
    C18 O14 . 1.323(2) ?
    C15 O11 . 1.200(2) ?
    C15 O12 . 1.322(2) ?
    C16 O12 . 1.459(2) ?
    C16 C17 . 1.469(3) ?
    C16 H16A . 0.9900 ?
    C16 H16B . 0.9900 ?
    C19 O14 . 1.461(2) ?
    C19 C20 . 1.489(3) ?
    C19 H19A . 0.9900 ?
    C19 H19B . 0.9900 ?
    C20 H20A . 0.9800 ?
    C20 H20B . 0.9800 ?
    C20 H20C . 0.9800 ?
    C17 H17A . 0.9800 ?
    C17 H17B . 0.9800 ?
    C17 H17C . 0.9800 ?
    N11 C141 . 1.346(2) ?
    N11 N12 . 1.352(2) ?
    C21 N21 . 1.467(2) ?
    C21 C231 . 1.517(2) ?
    C21 C22 . 1.534(2) ?
    C21 H21 . 1.0000 ?
    C22 C25 . 1.519(2) ?
    C22 C28 . 1.524(3) ?
    C22 H22 . 1.0000 ?
    C236 C235 . 1.381(3) ?
    C236 C231 . 1.385(3) ?
    C236 H236 . 0.9500 ?
    C231 C232 . 1.381(3) ?
    C235 C234 . 1.382(3) ?
    C235 H235 . 0.9500 ?
    C232 C233 . 1.380(3) ?
    C232 H232 . 0.9500 ?
    C233 C234 . 1.365(3) ?
    C233 H233 . 0.9500 ?
    C234 H234 . 0.9500 ?
    O22 C25 . 1.330(2) ?
    O22 C26 . 1.461(2) ?
    O23 C28 . 1.201(2) ?
    O24 C28 . 1.331(2) ?
    O24 C29 . 1.458(2) ?
    O21 C25 . 1.198(2) ?
    C26 C27 . 1.485(3) ?
    C26 H26A . 0.9900 ?
    C26 H26B . 0.9900 ?
    C27 H27A . 0.9800 ?
    C27 H27B . 0.9800 ?
    C27 H27C . 0.9800 ?
    C29 C30 . 1.502(3) ?
    C29 H29A . 0.9900 ?
    C29 H29B . 0.9900 ?
    C30 H30A . 0.9800 ?
    C30 H30B . 0.9800 ?
    C30 H30C . 0.9800 ?
    N21 C241 . 1.345(2) ?
    N21 N22 . 1.347(2) ?
    N12 C143 . 1.335(3) ?
    N22 C243 . 1.339(3) ?
    C141 C142 . 1.365(3) ?
    C141 H141 . 0.9500 ?
    C241 C242 . 1.385(3) ?
    C241 H241 . 0.9500 ?
    C142 C143 . 1.388(3) ?
    C142 H142 . 0.9500 ?
    C143 H143 . 0.9500 ?
    C242 C243 . 1.382(3) ?
    C242 H242 . 0.9500 ?
    C243 H243 . 0.9500 ?
loop_
    _geom_angle_atom_site_label_1
    _geom_angle_atom_site_label_2
    _geom_angle_atom_site_label_3
    _geom_angle_site_symmetry_1
    _geom_angle_site_symmetry_3
    _geom_angle
    _geom_angle_publ_flag
    N11 C11 C131 . . 111.71(15) ?
    N11 C11 C12 . . 109.05(14) ?
    C131 C11 C12 . . 113.35(15) ?
    N11 C11 H11 . . 107.5 ?
    C131 C11 H11 . . 107.5 ?
    C12 C11 H11 . . 107.5 ?
    C18 C12 C15 . . 108.20(15) ?
    C18 C12 C11 . . 109.54(14) ?
    C15 C12 C11 . . 110.16(15) ?
    C18 C12 H12 . . 109.6 ?
    C15 C12 H12 . . 109.6 ?
    C11 C12 H12 . . 109.6 ?
    C135 C136 C131 . . 120.42(19) ?
    C135 C136 H136 . . 119.8 ?
    C131 C136 H136 . . 119.8 ?
    C132 C131 C136 . . 118.83(17) ?
    C132 C131 C11 . . 118.35(17) ?
    C136 C131 C11 . . 122.82(17) ?
    C133 C132 C131 . . 120.40(19) ?
    C133 C132 H132 . . 119.8 ?
    C131 C132 H132 . . 119.8 ?
    C134 C133 C132 . . 120.3(2) ?
    C134 C133 H133 . . 119.9 ?
    C132 C133 H133 . . 119.9 ?
    C134 C135 C136 . . 120.3(2) ?
    C134 C135 H135 . . 119.8 ?
    C136 C135 H135 . . 119.8 ?
    C135 C134 C133 . . 119.7(2) ?
    C135 C134 H134 . . 120.1 ?
    C133 C134 H134 . . 120.1 ?
    O13 C18 O14 . . 125.59(18) ?
    O13 C18 C12 . . 123.95(17) ?
    O14 C18 C12 . . 110.45(16) ?
    O11 C15 O12 . . 125.28(18) ?
    O11 C15 C12 . . 124.01(17) ?
    O12 C15 C12 . . 110.70(16) ?
    O12 C16 C17 . . 107.46(17) ?
    O12 C16 H16A . . 110.2 ?
    C17 C16 H16A . . 110.2 ?
    O12 C16 H16B . . 110.2 ?
    C17 C16 H16B . . 110.2 ?
    H16A C16 H16B . . 108.5 ?
    O14 C19 C20 . . 108.32(17) ?
    O14 C19 H19A . . 110.0 ?
    C20 C19 H19A . . 110.0 ?
    O14 C19 H19B . . 110.0 ?
    C20 C19 H19B . . 110.0 ?
    H19A C19 H19B . . 108.4 ?
    C19 C20 H20A . . 109.5 ?
    C19 C20 H20B . . 109.5 ?
    H20A C20 H20B . . 109.5 ?
    C19 C20 H20C . . 109.5 ?
    H20A C20 H20C . . 109.5 ?
    H20B C20 H20C . . 109.5 ?
    C16 C17 H17A . . 109.5 ?
    C16 C17 H17B . . 109.5 ?
    H17A C17 H17B . . 109.5 ?
    C16 C17 H17C . . 109.5 ?
    H17A C17 H17C . . 109.5 ?
    H17B C17 H17C . . 109.5 ?
    C18 O14 C19 . . 117.54(16) ?
    C15 O12 C16 . . 116.30(15) ?
    C141 N11 N12 . . 112.20(16) ?
    C141 N11 C11 . . 126.54(16) ?
    N12 N11 C11 . . 121.24(15) ?
    N21 C21 C231 . . 112.30(15) ?
    N21 C21 C22 . . 109.77(14) ?
    C231 C21 C22 . . 110.48(15) ?
    N21 C21 H21 . . 108.1 ?
    C231 C21 H21 . . 108.1 ?
    C22 C21 H21 . . 108.1 ?
    C25 C22 C28 . . 108.93(15) ?
    C25 C22 C21 . . 111.74(15) ?
    C28 C22 C21 . . 108.08(15) ?
    C25 C22 H22 . . 109.4 ?
    C28 C22 H22 . . 109.4 ?
    C21 C22 H22 . . 109.4 ?
    C235 C236 C231 . . 120.30(18) ?
    C235 C236 H236 . . 119.9 ?
    C231 C236 H236 . . 119.9 ?
    C232 C231 C236 . . 118.74(18) ?
    C232 C231 C21 . . 119.74(17) ?
    C236 C231 C21 . . 121.46(16) ?
    C236 C235 C234 . . 120.2(2) ?
    C236 C235 H235 . . 119.9 ?
    C234 C235 H235 . . 119.9 ?
    C233 C232 C231 . . 120.8(2) ?
    C233 C232 H232 . . 119.6 ?
    C231 C232 H232 . . 119.6 ?
    C234 C233 C232 . . 120.3(2) ?
    C234 C233 H233 . . 119.9 ?
    C232 C233 H233 . . 119.9 ?
    C233 C234 C235 . . 119.6(2) ?
    C233 C234 H234 . . 120.2 ?
    C235 C234 H234 . . 120.2 ?
    C25 O22 C26 . . 115.94(14) ?
    C28 O24 C29 . . 116.43(15) ?
    O21 C25 O22 . . 124.50(17) ?
    O21 C25 C22 . . 124.60(17) ?
    O22 C25 C22 . . 110.90(15) ?
    O22 C26 C27 . . 107.04(16) ?
    O22 C26 H26A . . 110.3 ?
    C27 C26 H26A . . 110.3 ?
    O22 C26 H26B . . 110.3 ?
    C27 C26 H26B . . 110.3 ?
    H26A C26 H26B . . 108.6 ?
    C26 C27 H27A . . 109.5 ?
    C26 C27 H27B . . 109.5 ?
    H27A C27 H27B . . 109.5 ?
    C26 C27 H27C . . 109.5 ?
    H27A C27 H27C . . 109.5 ?
    H27B C27 H27C . . 109.5 ?
    O23 C28 O24 . . 125.42(18) ?
    O23 C28 C22 . . 124.14(17) ?
    O24 C28 C22 . . 110.44(15) ?
    O24 C29 C30 . . 108.77(18) ?
    O24 C29 H29A . . 109.9 ?
    C30 C29 H29A . . 109.9 ?
    O24 C29 H29B . . 109.9 ?
    C30 C29 H29B . . 109.9 ?
    H29A C29 H29B . . 108.3 ?
    C29 C30 H30A . . 109.5 ?
    C29 C30 H30B . . 109.5 ?
    H30A C30 H30B . . 109.5 ?
    C29 C30 H30C . . 109.5 ?
    H30A C30 H30C . . 109.5 ?
    H30B C30 H30C . . 109.5 ?
    C241 N21 N22 . . 112.35(17) ?
    C241 N21 C21 . . 126.61(17) ?
    N22 N21 C21 . . 120.98(15) ?
    C143 N12 N11 . . 103.65(16) ?
    C243 N22 N21 . . 104.33(17) ?
    N11 C141 C142 . . 107.29(18) ?
    N11 C141 H141 . . 126.4 ?
    C142 C141 H141 . . 126.4 ?
    N21 C241 C242 . . 106.64(19) ?
    N21 C241 H241 . . 126.7 ?
    C242 C241 H241 . . 126.7 ?
    C141 C142 C143 . . 104.45(18) ?
    C141 C142 H142 . . 127.8 ?
    C143 C142 H142 . . 127.8 ?
    N12 C143 C142 . . 112.41(18) ?
    N12 C143 H143 . . 123.8 ?
    C142 C143 H143 . . 123.8 ?
    C243 C242 C241 . . 104.70(19) ?
    C243 C242 H242 . . 127.7 ?
    C241 C242 H242 . . 127.7 ?
    N22 C243 C242 . . 112.0(2) ?
    N22 C243 H243 . . 124.0 ?
    C242 C243 H243 . . 124.0 ?
data_global
_journal_date_recd_electronic     2010-03-06
_journal_date_accepted     2010-03-29
_journal_name_full     'Acta Crystallographica, Section E'
_journal_year     2010
_journal_volume     66
_journal_issue      5
_journal_page_first     o1014
_journal_page_last     o1014
_journal_paper_category     QO
_journal_coeditor_code     KJ2142
_publ_contact_author_name     'Hafid Zouihri'
_publ_contact_author_address
;
Centre National pour la Recherche Scientifique et Technique, Division UATRS,
Rabat, Morocco
;
_publ_contact_author_email     'zouihri@cnrst.ma'
_publ_contact_author_fax     '00 212  (0) 5 37 71 32 05'
_publ_contact_author_phone     '00 212  (0) 6 61 83 53 35'
_publ_section_title
;
Diethyl 2-[phenyl(pyrazol-1-yl)methyl]propanedioate
;
loop_
    _publ_author_name
    _publ_author_footnote
    _publ_author_address
    'Meskini, Ihssan' .
;
Laboratoire de Chimie Organique, Facult\'e des Sciences Dhar el Mahraz,
Universit\'e Sidi Mohammed Ben Abdellah, F\`es, Morocco
;
    'Daoudi, Maria' .
;
Laboratoire de Chimie Organique, Facult\'e des Sciences Dhar el Mahraz,
Universit\'e Sidi Mohammed Ben Abdellah, F\`es, Morocco
;
    'Daran, Jean-Claude' .
;
Laboratoire de Chimie de Coordination, 205 Route de Narbonne,
31077 Toulouse Cedex, France
;
    'Zouihri, Hafid' .
;
Centre National pour la Recherche Scientifique et Technique, Division UATRS,
Rabat, Morocco
;
    'Ben Hadda, Taibi' .
;
Laboratoire de Chimie des Mat\'eriaux, Universit\'e Med. 1ier, Oujda,
Morocco
;
