# Supplementary material for: Diethyl 2-[phen­yl(pyrazol-1-yl)meth­yl]propane­dioate
Source: Acta Crystallogr Sect E Struct Rep Online. 2010 Apr 2;66(Pt 5):o1014. doi: 10.1107/S1600536810011748 (PMC2979074; doi:10.1107/S1600536810011748)
Supplement: Supplementary file 2 [file e-66-o1014-Isup2.hkl]

# 
# h,k,l, Fc-squared, Fo-squared, sigma(Fo-squared) and status flag 
# 
data_I
_shelx_title ' zouihri_IM81_173k2_0m in P2(1)/c' 
_shelx_refln_list_code          4 
_shelx_F_calc_maximum      384.20 
_exptl_crystal_F_000      1344.00 
_reflns_d_resolution_high  0.8186 
 
loop_ 
 _symmetry_equiv_pos_as_xyz 
 'x, y, z' 
 '-x, y+1/2, -z+1/2' 
 '-x, -y, -z' 
 'x, -y-1/2, z-1/2' 
 
_cell_length_a    19.6279 
_cell_length_b     8.1538 
_cell_length_c    21.6002 
_cell_angle_alpha  90.000 
_cell_angle_beta  104.675 
_cell_angle_gamma  90.000 
 
_shelx_F_squared_multiplier     1.000 
 
loop_ 
 _refln_index_h 
 _refln_index_k 
 _refln_index_l 
 _refln_F_squared_calc 
 _refln_F_squared_meas 
 _refln_F_squared_sigma 
 _refln_observed_status 
   1   0   0       15.87       -0.17      0.17 o 
   2   0   0    45299.30    15152.96    551.55 o 
   3   0   0      183.31      190.22      4.92 o 
   4   0   0     7261.45     7668.72     97.63 o 
   5   0   0       29.59       40.13      6.50 o 
   6   0   0     4887.29     5214.72     74.07 o 
   7   0   0       44.68       51.80      7.06 o 
   8   0   0     3911.03     4302.89     62.69 o 
   9   0   0       68.54       68.31      7.84 o 
  10   0   0      373.15      577.29     17.24 o 
  11   0   0       47.63       39.64      9.26 o 
  12   0   0     2236.99     2557.78     49.91 o 
  13   0   0      580.90      623.05     20.32 o 
  14   0   0      194.51      180.60     13.94 o 
  15   0   0       89.67       84.15     13.28 o 
  16   0   0      649.96      652.57     24.99 o 
  17   0   0       54.19       70.97     15.31 o 
  18   0   0       57.47       63.31     17.60 o 
  19   0   0      133.68      135.53     24.54 o 
  20   0   0        0.33        4.07     21.26 o 
  21   0   0      151.13      124.65     42.58 o 
  22   0   0        1.14        5.97     22.97 o 
  23   0   0        0.00      -20.20     22.76 o 
   1   1   0      163.36      151.97      3.61 o 
   2   1   0     1887.22     1785.95     16.61 o 
   3   1   0       71.55      111.96      3.34 o 
   4   1   0    11304.38    11232.23    114.51 o 
   5   1   0      331.83      317.25      7.03 o 
   6   1   0      124.23      151.20      5.53 o 
   7   1   0       15.07       18.29      4.49 o 
   8   1   0    11088.94    11735.59    124.73 o 
   9   1   0      404.93      447.08      9.97 o 
  10   1   0      411.86      485.00     14.57 o 
  11   1   0      186.74      205.83      8.16 o 
  12   1   0        0.18       -4.67      7.23 o 
  13   1   0        5.29       -0.32      8.51 o 
  14   1   0       72.25       88.90     10.05 o 
  15   1   0        1.11       -8.77      9.67 o 
  16   1   0      802.03      715.46     21.62 o 
  17   1   0      518.80      556.52     18.58 o 
  18   1   0       83.84       77.74     12.54 o 
  19   1   0        3.74        4.54     12.98 o 
  20   1   0        6.82       18.46     13.69 o 
  21   1   0       34.19       50.46     14.76 o 
  22   1   0      251.96      278.27     21.37 o 
  23   1   0       53.32       67.97     19.80 o 
   0   2   0     3009.50     2668.57     43.74 o 
   1   2   0    10600.76     9950.91    110.03 o 
   2   2   0       93.07      105.40      4.62 o 
   3   2   0    18469.42    18303.84    194.88 o 
   4   2   0      612.95      598.69     10.13 o 
   5   2   0     2249.28     2098.40     26.29 o 
   6   2   0       19.33       16.13      4.33 o 
   7   2   0     4320.19     4472.35     52.72 o 
   8   2   0     1046.99     1159.61     20.53 o 
   9   2   0     2135.87     2180.74     27.34 o 
  10   2   0       30.10       31.29      6.80 o 
  11   2   0     1557.40     1522.42     22.03 o 
  12   2   0       57.50       69.80      8.23 o 
  13   2   0      469.81      456.57     12.59 o 
  14   2   0        8.75       17.70      9.26 o 
  15   2   0       63.25       73.99     11.51 o 
  16   2   0       59.49       64.15     11.96 o 
  17   2   0       28.42       32.89     17.88 o 
  18   2   0       40.11       30.75     12.94 o 
  19   2   0      382.09      351.56     21.30 o 
  20   2   0       61.67       40.30     22.36 o 
  21   2   0        0.35        8.99     14.16 o 
  22   2   0       67.72       93.06     17.73 o 
   1   3   0      164.56      177.12      5.93 o 
   2   3   0      767.67      698.46     12.35 o 
   3   3   0     2034.92     1900.00     25.54 o 
   4   3   0      913.80      956.11     15.27 o 
   5   3   0      954.95      894.85     14.97 o 
   6   3   0      458.46      523.60     11.78 o 
   7   3   0      446.23      547.79     14.04 o 
   8   3   0      216.21      215.04      8.57 o 
   9   3   0      256.66      243.95      9.38 o 
  10   3   0       85.26       94.25      8.59 o 
  11   3   0      229.67      235.51      9.90 o 
  12   3   0      977.39     1034.99     19.92 o 
  13   3   0       15.59       17.05      9.10 o 
  14   3   0        4.97        3.58     10.76 o 
  15   3   0        0.00       -3.19     11.33 o 
  16   3   0       54.44       44.70     15.15 o 
  17   3   0        8.41        4.01     12.46 o 
  18   3   0       61.87       53.25     13.82 o 
  19   3   0      111.13      132.29     17.37 o 
  20   3   0       31.80        7.67     21.82 o 
  21   3   0       37.43       13.49     16.20 o 
  22   3   0       10.01      -15.24     16.25 o 
   0   4   0     2394.41     2389.08     45.94 o 
   1   4   0      139.23      130.54      6.45 o 
   2   4   0     2566.29     2623.68     34.92 o 
   3   4   0       92.07       93.00      6.20 o 
   4   4   0    10009.74    10426.28    126.56 o 
   5   4   0      391.11      358.46     10.06 o 
   6   4   0      278.37      273.40      8.87 o 
   7   4   0        7.31       -6.56      6.56 o 
   8   4   0      106.20       89.61      7.84 o 
   9   4   0        3.07        0.73      7.47 o 
  10   4   0     3222.83     3245.25     44.29 o 
  11   4   0        0.69        5.66      5.10 o 
  12   4   0      188.49      209.64     13.36 o 
  13   4   0        5.25       -1.39     10.39 o 
  14   4   0      421.19      430.02     17.94 o 
  15   4   0      571.63      592.24     20.67 o 
  16   4   0      235.26      236.98     16.00 o 
  17   4   0      248.83      256.24     16.96 o 
  18   4   0        7.48        0.89     13.24 o 
  19   4   0       53.77       38.57     15.89 o 
  20   4   0        9.23       -4.91     15.71 o 
  21   4   0        0.38       10.95     16.86 o 
   1   5   0       33.48       13.19      6.20 o 
   2   5   0     4577.51     4581.21     58.70 o 
   3   5   0       80.93       68.46      7.40 o 
   4   5   0      194.06      166.60      9.14 o 
   5   5   0       67.40       73.66      7.45 o 
   6   5   0        0.48        3.93      7.74 o 
   7   5   0      111.10      126.73      8.47 o 
   8   5   0      688.76      644.80     16.04 o 
   9   5   0        8.38        4.50      8.17 o 
  10   5   0      503.72      476.45     14.48 o 
  11   5   0       87.62       73.20     11.49 o 
  12   5   0      601.06      575.80     20.20 o 
  13   5   0      127.77      143.12     14.09 o 
  14   5   0        7.88       -5.47     11.64 o 
  15   5   0       39.18       33.28     12.99 o 
  16   5   0       84.88       80.68     14.29 o 
  17   5   0      158.01      107.09     14.87 o 
  18   5   0       44.56       37.49     15.80 o 
  19   5   0        0.00       -9.92     15.54 o 
  20   5   0        3.05       13.60     16.93 o 
   0   6   0      251.41      267.10     14.76 o 
   1   6   0     1732.57     1677.71     26.77 o 
   2   6   0      799.84      877.32     21.04 o 
   3   6   0        2.52        2.00      8.08 o 
   4   6   0       10.82       22.62      8.49 o 
   5   6   0      218.69      221.53     10.95 o 
   6   6   0       30.02       22.82     10.31 o 
   7   6   0      486.59      499.79     15.04 o 
   8   6   0      289.46      329.64     18.22 o 
   9   6   0        8.75       -9.26      9.67 o 
  10   6   0       61.52       56.36     10.14 o 
  11   6   0       10.39       13.69     12.34 o 
  12   6   0      126.15      120.68     14.62 o 
  13   6   0       41.69       70.03     19.61 o 
  14   6   0       32.32       27.19     14.45 o 
  15   6   0       21.29       16.80     13.20 o 
  16   6   0       87.66      100.13     14.80 o 
  17   6   0       36.84       73.61     16.78 o 
  18   6   0       30.07       21.05     16.47 o 
   1   7   0       13.08       11.46      8.66 o 
   2   7   0       24.39       13.15      9.60 o 
   3   7   0      299.77      268.86     13.51 o 
   4   7   0       16.84       27.11     12.36 o 
   5   7   0     1350.27     1359.97     46.06 o 
   6   7   0       11.92       18.50     11.13 o 
   7   7   0       58.74       46.22     11.86 o 
   8   7   0       18.68       18.84     11.44 o 
   9   7   0       38.70       13.13     20.11 o 
  10   7   0       76.55       50.79     14.04 o 
  11   7   0       21.29       22.21     16.97 o 
  12   7   0       86.60       97.43     15.46 o 
  13   7   0        0.12      -11.27     13.71 o 
  14   7   0       10.38        0.61     14.31 o 
  15   7   0       65.99       48.88     16.21 o 
  16   7   0        5.70        3.27     15.77 o 
   0   8   0       33.43       63.19     14.87 o 
   1   8   0        8.10        6.96     10.60 o 
   2   8   0      135.04      127.49     12.75 o 
   3   8   0       12.83        9.12     11.07 o 
   4   8   0      363.96      353.06     21.87 o 
   5   8   0        0.59       -7.18     11.42 o 
   6   8   0        8.90       12.03     17.46 o 
   7   8   0       48.10       43.33     16.64 o 
   8   8   0       17.83       13.83     17.23 o 
   9   8   0       41.15       24.11     12.93 o 
  10   8   0      103.45      110.15     15.08 o 
  11   8   0       80.30       98.01     20.16 o 
  12   8   0       19.50      -19.11     27.57 o 
  13   8   0       47.42        8.42     15.31 o 
   1   9   0       42.71       30.09     26.00 o 
   2   9   0        0.16       -6.83     13.13 o 
   3   9   0       48.74       45.78     14.12 o 
   4   9   0       34.74       50.10     14.51 o 
   5   9   0        5.30      -16.05     16.05 o 
   6   9   0      109.81       99.00     14.45 o 
   7   9   0        7.75       25.53     13.21 o 
   8   9   0       13.62        7.56     13.42 o 
   9   9   0       31.07       20.82     13.96 o 
 -23   1   1        3.34       -2.98     16.67 o 
 -22   1   1       10.85       -0.43     15.92 o 
 -21   1   1       42.84       26.99     14.16 o 
 -20   1   1        5.22        8.21     13.45 o 
 -19   1   1      470.27      469.73     18.36 o 
 -18   1   1       23.11       23.02     10.76 o 
 -17   1   1      701.00      612.49     18.11 o 
 -16   1   1      483.57      496.10     19.67 o 
 -15   1   1        6.83        7.89      9.59 o 
 -14   1   1        4.93        0.46      8.94 o 
 -13   1   1      204.88      212.15     10.56 o 
 -12   1   1      488.18      507.52     12.81 o 
 -11   1   1      331.38      327.22      9.39 o 
 -10   1   1     4832.35     5457.06     60.59 o 
  -9   1   1     3821.45     4208.53     45.54 o 
  -8   1   1      425.78      508.33     10.48 o 
  -7   1   1    19118.32    19528.71    204.77 o 
  -6   1   1     1024.96      893.11     12.57 o 
  -5   1   1    24310.69    24494.61    236.83 o 
  -4   1   1     3974.07     4022.49     41.75 o 
  -3   1   1      650.14      613.11      7.34 o 
  -2   1   1     1781.07     1633.21     15.68 o 
  -1   1   1     1310.28     1025.14     13.37 o 
   0   1   1     5597.10     5094.78     76.87 o 
   1   1   1        4.38       -1.55      1.55 o 
   2   1   1     1076.91     1031.24     11.02 o 
   3   1   1     3856.82     3892.16     40.15 o 
   4   1   1     1231.77     1269.95     17.98 o 
   5   1   1      550.11      612.59     10.23 o 
   6   1   1       32.96       20.60      4.37 o 
   7   1   1      766.32      818.84     13.08 o 
   8   1   1     9086.82    10102.77    103.29 o 
   9   1   1      555.60      613.20     15.84 o 
  10   1   1      156.45      197.21      7.86 o 
  11   1   1        9.47        1.74      6.27 o 
  12   1   1      400.89      419.04     11.30 o 
  13   1   1      119.87      119.45      9.54 o 
  14   1   1       55.13       57.48      9.45 o 
  15   1   1       97.88      121.94     11.26 o 
  16   1   1        9.62       13.87     11.69 o 
  17   1   1       32.83       46.98     12.91 o 
  18   1   1       38.33       43.32     14.78 o 
  19   1   1        4.30       -6.98     13.16 o 
  20   1   1       77.61       46.16     19.81 o 
  21   1   1        9.08      -13.97     13.97 o 
  22   1   1      124.56      159.79     17.48 o 
 -22   2   1       17.18       16.83     14.84 o 
 -21   2   1        5.43        4.09     13.94 o 
 -20   2   1       14.57       24.96     15.43 o 
 -19   2   1      107.00       97.30     14.55 o 
 -18   2   1       11.36        4.13     12.30 o 
 -17   2   1      226.41      180.23     17.89 o 
 -16   2   1       98.17       75.97     12.20 o 
 -15   2   1       59.54       45.32     10.63 o 
 -14   2   1      162.97      172.34     10.61 o 
 -13   2   1      942.49     1063.50     20.03 o 
 -12   2   1     3207.95     3361.28     40.61 o 
 -11   2   1      122.33      140.84      7.69 o 
 -10   2   1     3578.49     3678.53     43.02 o 
  -9   2   1     1486.49     1569.34     21.32 o 
  -8   2   1       80.72       78.04      6.14 o 
  -7   2   1     3548.98     3673.85     41.58 o 
  -6   2   1       10.28       11.96      4.25 o 
  -5   2   1    10143.03     9888.66    111.45 o 
  -4   2   1     5549.25     5278.88     60.45 o 
  -3   2   1     3314.88     3295.94     43.64 o 
  -2   2   1     5082.30     4504.38     51.57 o 
  -1   2   1    10628.20     9398.01     98.14 o 
   0   2   1    15058.62    13841.46    143.58 o 
   1   2   1      979.06      796.90     11.74 o 
   2   2   1     2206.48     2092.59     23.54 o 
   3   2   1     2453.80     2260.53     26.36 o 
   4   2   1      863.37      857.31     12.57 o 
   5   2   1      469.52      473.29      9.14 o 
   6   2   1      548.52      587.09     10.37 o 
   7   2   1        1.26       -3.49      4.99 o 
   8   2   1      633.73      701.14     14.25 o 
   9   2   1     2037.65     2104.54     29.76 o 
  10   2   1     3349.09     3483.76     45.82 o 
  11   2   1      784.53      828.91     16.73 o 
  12   2   1     4232.48     4397.53     51.37 o 
  13   2   1      498.01      519.03     13.32 o 
  14   2   1      153.08      198.05     11.43 o 
  15   2   1       50.22       59.93     11.51 o 
  16   2   1      125.50      118.25     13.92 o 
  17   2   1       56.17       43.83     12.81 o 
  18   2   1        1.28      -11.19     13.88 o 
  19   2   1       55.28       64.04     15.99 o 
  20   2   1       14.20       18.83     15.86 o 
  21   2   1        5.88      -12.25     15.58 o 
  22   2   1       73.40       57.77     16.12 o 
 -22   3   1        2.17       -0.55     16.55 o 
 -21   3   1        9.49       16.28     15.90 o 
 -20   3   1       13.71       -9.01     16.35 o 
 -19   3   1      352.02      362.62     21.05 o 
 -18   3   1      290.73      311.93     17.66 o 
 -17   3   1        4.05       -0.45     11.96 o 
 -16   3   1       49.63       59.49     12.77 o 
 -15   3   1      174.03      183.51     13.61 o 
 -14   3   1      241.93      262.33     15.23 o 
 -13   3   1        3.72        4.49      8.78 o 
 -12   3   1      245.91      267.57     11.02 o 
 -11   3   1      964.46      950.62     18.32 o 
 -10   3   1     7279.88     7465.23     86.41 o 
  -9   3   1     1978.59     2114.18     27.13 o 
  -8   3   1      933.23      927.07     15.92 o 
  -7   3   1     3047.02     3525.26     42.77 o 
  -6   3   1       93.12      101.39      6.11 o 
  -5   3   1     9375.30     9399.79    106.58 o 
  -4   3   1       36.27       39.25      4.29 o 
  -3   3   1     4931.53     4935.94     57.88 o 
  -2   3   1      500.52      524.10      9.92 o 
  -1   3   1     2296.55     2238.16     28.12 o 
   0   3   1       39.78       45.48      4.71 o 
   1   3   1     1666.98     1575.78     20.90 o 
   2   3   1    14044.07    13969.87    158.93 o 
   3   3   1      396.58      419.56     11.57 o 
   4   3   1     1270.93     1371.97     19.87 o 
   5   3   1     1019.34     1022.06     16.49 o 
   6   3   1      155.52      173.26      7.39 o 
   7   3   1     1516.56     1619.33     22.63 o 
   8   3   1        3.39        4.48      6.05 o 
   9   3   1        5.37        5.59      6.71 o 
  10   3   1      370.34      380.56     11.05 o 
  11   3   1        0.03       -0.59      6.93 o 
  12   3   1     1219.07     1270.88     24.49 o 
  13   3   1       12.84       18.12      7.73 o 
  14   3   1      531.30      518.55     17.70 o 
  15   3   1      279.33      274.85     18.02 o 
  16   3   1        8.21       28.27     15.00 o 
  17   3   1        0.68        2.29     12.61 o 
  18   3   1       18.06       25.32     14.91 o 
  19   3   1        4.36       23.50     22.92 o 
  20   3   1       55.75       23.54     16.07 o 
  21   3   1        6.23      -15.59     15.59 o 
 -21   4   1       36.60       11.29     16.68 o 
 -20   4   1      186.60      218.54     19.65 o 
 -19   4   1        1.87      -13.06     13.06 o 
 -18   4   1       13.87       31.60     13.55 o 
 -17   4   1      208.31      220.69     16.17 o 
 -16   4   1      216.19      227.51     15.66 o 
 -15   4   1      840.08      830.44     24.46 o 
 -14   4   1     2349.78     2226.85     38.91 o 
 -13   4   1       14.01       18.12     11.49 o 
 -12   4   1      772.60      802.17     19.16 o 
 -11   4   1       14.37       19.14      8.73 o 
 -10   4   1      140.01      151.13     11.39 o 
  -9   4   1     1294.33     1366.01     22.91 o 
  -8   4   1      593.52      648.21     15.12 o 
  -7   4   1      385.59      381.35     11.42 o 
  -6   4   1       12.72       10.41      5.38 o 
  -5   4   1      176.81      202.95      8.15 o 
  -4   4   1       35.75       50.12      7.59 o 
  -3   4   1       45.92       35.30      6.39 o 
  -2   4   1       62.60       81.65      7.01 o 
  -1   4   1       55.13       32.34      5.58 o 
   0   4   1     1009.77      927.75     16.60 o 
   1   4   1     1650.87     1527.84     23.82 o 
   2   4   1     9444.51     9698.06    117.85 o 
   3   4   1      699.08      711.16     14.62 o 
   4   4   1     4577.48     4682.52     59.20 o 
   5   4   1       23.31       15.13      5.72 o 
   6   4   1      198.75      194.50      9.81 o 
   7   4   1      623.72      635.16     14.50 o 
   8   4   1      259.95      241.95      9.48 o 
   9   4   1       49.03       63.34      8.33 o 
  10   4   1      312.99      316.90     12.33 o 
  11   4   1        2.03        1.05      8.56 o 
  13   4   1     1014.55     1031.41     27.77 o 
  14   4   1      110.31      103.92     13.37 o 
  15   4   1     1049.75      982.25     34.58 o 
  16   4   1      177.36      150.87     14.85 o 
  17   4   1        1.91      -12.74     12.74 o 
  18   4   1        0.01      -10.97     14.97 o 
  19   4   1      127.51      115.43     17.73 o 
  20   4   1        1.50       -0.88     16.08 o 
 -20   5   1      311.18      331.32     36.12 o 
 -19   5   1       13.62       13.26     15.85 o 
 -18   5   1       46.69       47.55     14.29 o 
 -17   5   1        0.46       -1.33     12.98 o 
 -16   5   1        0.16      -12.50     12.50 o 
 -15   5   1       10.39       17.84     12.44 o 
 -14   5   1      174.37      160.09     14.05 o 
 -13   5   1       43.33       18.43     11.88 o 
 -12   5   1        8.58       -7.88     10.72 o 
 -11   5   1      301.31      291.09     14.41 o 
 -10   5   1        0.97       -5.61      5.61 o 
  -9   5   1       18.08       23.54      8.24 o 
  -8   5   1       21.53       21.81      8.39 o 
  -7   5   1        7.00        0.82      6.82 o 
  -6   5   1      994.58     1073.37     20.34 o 
  -5   5   1      451.07      462.25     13.16 o 
  -4   5   1      736.12      703.05     15.35 o 
  -3   5   1      263.85      240.47      9.13 o 
  -2   5   1     1723.79     1854.69     27.37 o 
  -1   5   1      100.84       73.60      6.76 o 
   0   5   1     1901.74     1811.22     26.77 o 
   1   5   1       27.70       22.82      6.54 o 
   2   5   1     1106.53     1230.70     20.48 o 
   3   5   1      310.96      336.21     12.53 o 
   4   5   1        5.46        4.97      6.63 o 
   5   5   1     1024.33     1025.38     18.90 o 
   6   5   1      507.30      552.38     14.65 o 
   7   5   1      101.20      108.77      8.72 o 
   8   5   1       44.87       31.34      8.25 o 
   9   5   1        0.88       -5.68      8.42 o 
  10   5   1      331.92      374.59     14.19 o 
  11   5   1       47.36       46.17     12.17 o 
  12   5   1       71.13       65.42     12.47 o 
  13   5   1        0.53       -0.58     11.55 o 
  14   5   1       36.11       19.51     12.40 o 
  15   5   1      189.42      205.79     15.77 o 
  16   5   1      103.79      114.84     14.87 o 
  17   5   1      157.89      140.42     17.40 o 
  18   5   1       10.35       14.71     15.57 o 
  19   5   1        4.61      -15.20     15.20 o 
 -18   6   1        0.58      -15.31     15.31 o 
 -17   6   1       27.67        6.13     18.39 o 
 -16   6   1       22.03       42.11     13.77 o 
 -15   6   1       80.29       70.96     15.67 o 
 -14   6   1       48.57       15.53     13.98 o 
 -13   6   1       28.94       26.43     15.74 o 
 -12   6   1      371.09      314.36     18.01 o 
 -11   6   1       42.43       37.35     12.78 o 
 -10   6   1      108.11       72.03      9.36 o 
  -9   6   1      146.09      145.55     10.98 o 
  -8   6   1      158.40      181.88     13.75 o 
  -7   6   1      105.51      131.00     12.61 o 
  -6   6   1       20.62       27.13      9.72 o 
  -5   6   1       76.09       71.61     11.11 o 
  -4   6   1       41.43       41.58      9.34 o 
  -3   6   1      292.52      353.35     13.36 o 
  -2   6   1      895.82      906.56     22.73 o 
  -1   6   1      542.66      520.79     14.45 o 
   0   6   1      749.75      747.92     16.79 o 
   1   6   1      476.87      522.79     13.54 o 
   2   6   1        6.16        4.03      9.98 o 
   3   6   1       27.26       26.02      8.42 o 
   4   6   1        4.87       -4.08      8.37 o 
   5   6   1      915.43      923.78     25.99 o 
   6   6   1       42.23       73.52      9.70 o 
   7   6   1     1010.14     1045.73     22.32 o 
   8   6   1        4.72        2.13      9.33 o 
   9   6   1      146.75      133.96     11.50 o 
  10   6   1       25.13       32.12     10.06 o 
  11   6   1      249.01      221.95     16.16 o 
  12   6   1       94.28       92.83     14.32 o 
  13   6   1      296.01      286.99     18.49 o 
  14   6   1       32.52       43.03     13.48 o 
  15   6   1       45.54       19.68     13.49 o 
  16   6   1        0.05        8.32     15.24 o 
  17   6   1       57.80       51.45     16.64 o 
  18   6   1       98.21       91.78     24.60 o 
 -16   7   1        0.63       10.04     15.75 o 
 -15   7   1       99.78      111.56     17.11 o 
 -14   7   1        1.29       -5.01     14.37 o 
 -13   7   1       36.62       64.50     15.17 o 
 -12   7   1      130.48       99.74     15.50 o 
 -11   7   1        9.03       20.36     13.52 o 
 -10   7   1       35.36       42.20     13.36 o 
  -9   7   1        9.39        3.17     16.09 o 
  -8   7   1      253.38      228.12     17.47 o 
  -7   7   1      122.62      132.40     12.88 o 
  -6   7   1       80.14       72.40     14.18 o 
  -5   7   1       18.13       20.57     12.14 o 
  -4   7   1      210.65      201.61     14.68 o 
  -3   7   1      170.18      165.52     12.15 o 
  -2   7   1      218.39      233.48     12.80 o 
  -1   7   1       15.79       23.70      9.10 o 
   0   7   1      319.02      326.53     12.62 o 
   1   7   1       52.85       73.29     10.64 o 
   2   7   1        0.40       -3.91      9.85 o 
   3   7   1       30.27       34.97     10.38 o 
   4   7   1      387.79      407.91     19.22 o 
   5   7   1      127.74      128.52     14.29 o 
   6   7   1      165.13      157.87     15.05 o 
   7   7   1       69.99       68.48     14.58 o 
   8   7   1       88.33       90.68     13.40 o 
   9   7   1       94.26      139.60     19.63 o 
  10   7   1        0.99       -7.72     14.41 o 
  11   7   1        2.70      -12.93     12.93 o 
  12   7   1      675.66      657.51     37.04 o 
  13   7   1       11.08        7.40     14.21 o 
  14   7   1       76.05       81.80     16.26 o 
  15   7   1        5.94      -14.05     16.35 o 
  16   7   1      110.45      129.26     18.69 o 
 -14   8   1        5.09        8.70     18.08 o 
 -13   8   1       29.15       13.81     15.25 o 
 -12   8   1        7.78      -16.19     16.19 o 
 -11   8   1       24.12       11.94     23.14 o 
 -10   8   1       30.32       30.65     13.66 o 
  -9   8   1        5.86      -12.34     18.68 o 
  -8   8   1       47.57       41.59     12.93 o 
  -7   8   1        1.57        3.38     11.96 o 
  -6   8   1       44.51       57.89     12.66 o 
  -5   8   1      141.59      142.92     13.53 o 
  -4   8   1        8.91       -4.76     11.08 o 
  -3   8   1       11.71       -5.53     10.82 o 
  -2   8   1        4.66       -6.17     10.50 o 
  -1   8   1        2.94        9.31     10.79 o 
   0   8   1      180.64      168.58     12.87 o 
   1   8   1        0.04       -1.14     10.66 o 
   2   8   1      240.68      238.67     23.23 o 
   3   8   1       63.52       59.52     12.03 o 
   4   8   1      141.02      128.96     18.79 o 
   5   8   1      259.59      239.89     15.34 o 
   6   8   1       82.45       92.73     16.65 o 
   7   8   1      335.60      324.30     17.33 o 
   8   8   1       54.45       62.65     18.20 o 
   9   8   1        1.19      -13.03     16.92 o 
  10   8   1        3.69      -14.13     22.42 o 
  11   8   1      260.67      289.20     28.03 o 
  12   8   1       40.57       29.63     15.19 o 
  13   8   1        0.00      -14.59     14.59 o 
 -10   9   1        1.33      -16.30     16.30 o 
  -9   9   1       21.31       35.98     14.41 o 
  -8   9   1       23.87       13.93     13.56 o 
  -7   9   1      251.02      243.75     16.74 o 
  -6   9   1       21.17       28.82     13.39 o 
  -5   9   1        4.19        4.19     12.51 o 
  -4   9   1       47.71       51.15     14.37 o 
  -3   9   1       11.77       -1.67     13.55 o 
  -2   9   1        1.38       -3.31     13.52 o 
  -1   9   1       26.95       13.28     16.71 o 
   0   9   1      132.10      122.11     15.59 o 
   1   9   1      294.07      300.56     26.81 o 
   2   9   1       60.73       33.01     13.89 o 
   3   9   1      133.94      151.42     21.09 o 
   4   9   1       45.05       42.89     14.28 o 
   5   9   1       79.43       43.41     14.94 o 
   6   9   1        8.24        8.48     14.04 o 
   7   9   1      153.66      163.26     23.08 o 
   8   9   1       20.41       21.49     16.14 o 
   9   9   1       21.58       19.59     17.55 o 
 -23   0   2       40.16       17.58     23.74 o 
 -22   0   2       48.88       37.80     23.24 o 
 -21   0   2      123.96      133.93     24.86 o 
 -20   0   2       44.32       57.02     22.09 o 
 -19   0   2      472.94      387.05     24.12 o 
 -18   0   2       72.14       73.65     23.88 o 
 -17   0   2      469.82      433.33     23.81 o 
 -16   0   2      137.04      112.05     18.43 o 
 -15   0   2     1011.43      897.91     28.28 o 
 -14   0   2      512.46      503.91     17.81 o 
 -13   0   2      514.71      606.64     29.38 o 
 -12   0   2      880.72      934.79     22.43 o 
 -11   0   2     1356.99     1331.46     26.55 o 
 -10   0   2      964.74     1138.42     30.38 o 
  -9   0   2     6083.44     6236.40     93.86 o 
  -8   0   2      346.97      359.58     11.39 o 
  -7   0   2    11432.37    11906.24    143.00 o 
  -6   0   2      102.30       89.36      5.67 o 
  -5   0   2      333.83      329.93      8.19 o 
  -4   0   2      409.19      436.83      9.24 o 
  -3   0   2     6693.31     6645.14     67.83 o 
  -2   0   2      152.05       93.30      8.34 o 
   1   0   2    10729.15     6565.56    150.07 o 
   2   0   2      316.66      318.29      6.39 o 
   3   0   2     8011.83     7807.44    113.77 o 
   4   0   2      456.47      451.96     15.53 o 
   5   0   2     8604.55     9237.54    139.74 o 
   7   0   2      277.70      372.24     15.10 o 
   8   0   2        7.03       -1.59      3.38 o 
   9   0   2     1934.55     2034.58     40.59 o 
  10   0   2      154.40      170.44      9.98 o 
  11   0   2     1795.06     1804.27     32.11 o 
  12   0   2        8.68       -1.27      9.80 o 
  13   0   2      220.36      276.24     21.20 o 
  14   0   2      226.58      232.62     15.29 o 
  15   0   2     1254.11     1406.05     37.00 o 
  16   0   2      666.14      658.81     25.16 o 
  17   0   2     4142.55     3776.64     83.52 o 
  18   0   2      318.83      326.72     23.22 o 
  19   0   2       49.73       44.60     18.54 o 
  20   0   2       65.53       81.62     24.09 o 
  21   0   2       17.16       37.66     24.19 o 
  22   0   2       16.08       22.86     24.20 o 
 -23   1   2       39.49       39.30     17.17 o 
 -22   1   2        0.04       -2.96     15.56 o 
 -21   1   2       15.85       -8.96     20.53 o 
 -20   1   2       11.76       15.46     12.06 o 
 -19   1   2      897.96      833.67     21.84 o 
 -18   1   2        1.37        4.74     10.20 o 
 -17   1   2      567.16      562.85     17.04 o 
 -16   1   2      384.52      371.68     14.81 o 
 -15   1   2      138.59      154.68     11.02 o 
 -14   1   2       10.08        5.87      8.83 o 
 -13   1   2      732.85      762.29     22.71 o 
 -12   1   2      130.79      134.40      8.50 o 
 -11   1   2       61.18       89.35      7.31 o 
 -10   1   2     2930.97     3156.77     36.81 o 
  -9   1   2     5779.20     6401.22     66.93 o 
  -8   1   2     2273.20     2470.75     27.90 o 
  -7   1   2    22664.50    22885.12    230.11 o 
  -6   1   2      269.10      234.07      5.83 o 
  -5   1   2    46351.23    46579.11    443.76 o 
  -4   1   2        7.62        5.70      3.66 o 
  -3   1   2      330.75      283.50      4.68 o 
  -2   1   2      633.46      547.17      6.40 o 
  -1   1   2      483.54      417.46      5.52 o 
   0   1   2     7146.47     6753.47     64.86 o 
   1   1   2     2100.53     1738.55     19.61 o 
   2   1   2      106.88       80.43      3.89 o 
   3   1   2    21496.49    21616.91    248.65 o 
   4   1   2       48.67       52.10      5.01 o 
   5   1   2     2520.18     2580.08     29.40 o 
   6   1   2       28.24       18.07      3.78 o 
   7   1   2     7855.41     8268.27     81.22 o 
   8   1   2      652.95      726.24     11.79 o 
   9   1   2      672.62      661.59     12.27 o 
  10   1   2      797.94      915.16     15.54 o 
  11   1   2      276.33      359.25     10.22 o 
  12   1   2      119.10      137.16      7.88 o 
  13   1   2      358.07      369.07     13.51 o 
  14   1   2        0.02       -7.25      8.93 o 
  15   1   2      124.41      140.82     11.68 o 
  16   1   2      896.74      880.55     23.82 o 
  17   1   2       67.98       79.69     15.12 o 
  18   1   2      171.64      170.22     17.38 o 
  19   1   2        0.13        1.45     14.85 o 
  20   1   2        1.29        1.54     13.71 o 
  21   1   2        6.17      -13.73     13.73 o 
  22   1   2       11.59        9.70     15.15 o 
 -23   2   2        9.88      -13.45     14.74 o 
 -22   2   2        0.29       -5.92     13.97 o 
 -21   2   2       21.67        3.76     13.88 o 
 -20   2   2       27.26       27.27     14.88 o 
 -19   2   2       81.22       59.06     13.79 o 
 -18   2   2        7.50        9.04     11.31 o 
 -17   2   2       12.55        1.18     10.89 o 
 -16   2   2      249.12      234.39     13.73 o 
 -15   2   2      386.12      385.49     14.12 o 
 -14   2   2      113.37      150.41     10.37 o 
 -13   2   2       35.30       49.38      8.51 o 
 -12   2   2     2892.85     3134.50     38.26 o 
 -11   2   2        5.56        6.25      6.91 o 
 -10   2   2        3.92        2.34      5.99 o 
  -9   2   2       26.73       44.23      6.07 o 
  -8   2   2     5280.36     5744.71     66.17 o 
  -7   2   2      955.13      919.05     14.32 o 
  -6   2   2     5781.78     5526.80     63.04 o 
  -5   2   2     1242.97     1217.77     17.41 o 
  -4   2   2     1774.14     1635.76     21.65 o 
  -3   2   2      726.20      709.37     14.51 o 
  -2   2   2   145362.67   137572.19   1622.47 o 
  -1   2   2       34.31       24.00      4.07 o 
   0   2   2     2634.72     2425.07     29.38 o 
   1   2   2       83.06       78.47      4.23 o 
   2   2   2    52546.39    50785.66    563.38 o 
   3   2   2      389.24      333.44      8.00 o 
   4   2   2       13.12       29.36      4.57 o 
   5   2   2        9.76        3.00      4.43 o 
   6   2   2     1003.89      893.49     13.67 o 
   7   2   2       44.52       33.07      5.53 o 
   8   2   2      355.03      409.06     10.39 o 
   9   2   2       14.53       14.96      6.38 o 
  10   2   2      336.51      442.31     11.68 o 
  11   2   2      175.93      188.46      9.34 o 
  12   2   2      991.88      997.31     19.52 o 
  13   2   2       14.86       16.78      6.67 o 
  14   2   2     2027.72     1955.38     31.07 o 
  15   2   2       24.08       42.05     11.29 o 
  16   2   2       38.57       20.37     12.31 o 
  17   2   2        9.23       17.43     13.80 o 
  18   2   2       20.72       39.42     15.06 o 
  19   2   2       35.47       26.85     15.73 o 
  20   2   2      160.87      138.04     18.18 o 
  21   2   2        0.14       -5.04     16.11 o 
  22   2   2       77.57       81.27     18.91 o 
 -22   3   2       61.52       39.26     17.13 o 
 -21   3   2       26.29       -5.13     15.47 o 
 -20   3   2       43.50       35.88     13.88 o 
 -19   3   2      549.94      541.23     21.26 o 
 -18   3   2       12.54       15.28     12.81 o 
 -17   3   2       42.98       29.56     12.38 o 
 -16   3   2       16.10        4.39     10.97 o 
 -15   3   2       59.05       76.14     11.64 o 
 -14   3   2       18.32       15.19     10.68 o 
 -13   3   2       61.07       62.72      9.48 o 
 -12   3   2        2.30       -3.06      8.25 o 
 -11   3   2       53.93       55.29      7.90 o 
 -10   3   2    10695.27    10760.52    116.89 o 
  -9   3   2      485.42      506.99     12.94 o 
  -8   3   2     2422.97     2375.54     29.10 o 
  -7   3   2      911.55     1014.46     16.20 o 
  -6   3   2       44.23       51.68      8.69 o 
  -5   3   2     2082.31     2037.43     27.47 o 
  -4   3   2     5650.45     5700.63     69.66 o 
  -3   3   2      366.88      363.77      8.59 o 
  -2   3   2      938.86      882.32     13.40 o 
  -1   3   2        0.00       -4.17      4.17 o 
   0   3   2    10524.36    10155.47    118.07 o 
   1   3   2       87.01       72.82      5.14 o 
   2   3   2     8906.99     8521.59     98.11 o 
   3   3   2     4070.59     3940.47     47.11 o 
   4   3   2     1746.02     1783.28     23.37 o 
   5   3   2     2618.28     2663.48     33.24 o 
   6   3   2        0.03        0.82      5.71 o 
   7   3   2      592.33      658.69     13.33 o 
   8   3   2      965.05      965.14     16.73 o 
   9   3   2        0.60       14.73      6.93 o 
  10   3   2        4.33       13.86      7.69 o 
  11   3   2        8.54       -8.17      8.17 o 
  12   3   2     1042.74     1075.39     20.75 o 
  13   3   2       83.11       85.17     10.49 o 
  14   3   2     1439.98     1332.72     31.19 o 
  15   3   2      260.91      297.44     16.52 o 
  16   3   2     1234.73     1183.44     31.85 o 
  17   3   2       37.63       10.67     14.30 o 
  18   3   2        0.06       15.33     14.94 o 
  19   3   2       88.37       56.66     21.63 o 
  20   3   2       15.17       27.90     16.21 o 
  21   3   2        1.51      -10.90     16.20 o 
 -21   4   2        1.31       -9.75     15.75 o 
 -20   4   2        1.47       16.45     14.11 o 
 -19   4   2        2.61       26.69     13.71 o 
 -18   4   2       39.01       45.67     13.75 o 
 -17   4   2       13.06       17.17     12.86 o 
 -16   4   2       28.52       48.13     12.62 o 
 -15   4   2       90.45       98.55     13.27 o 
 -14   4   2      168.04      162.86     12.47 o 
 -13   4   2      101.87      103.14     11.54 o 
 -12   4   2      492.91      523.97     15.73 o 
 -11   4   2        9.83        4.71      8.66 o 
 -10   4   2      711.57      751.50     17.27 o 
  -9   4   2     1385.51     1397.34     27.05 o 
  -8   4   2       81.75       74.89      9.05 o 
  -7   4   2       35.42       39.47      6.88 o 
  -6   4   2      150.99      155.96      8.06 o 
  -5   4   2     4128.71     4100.02     58.80 o 
  -4   4   2      338.66      357.98     10.01 o 
  -3   4   2       18.92       10.83      6.65 o 
  -2   4   2      767.65      732.60     13.46 o 
  -1   4   2      495.90      385.14     10.08 o 
   0   4   2       73.44       58.78      6.18 o 
   1   4   2     1837.35     1724.67     23.39 o 
   2   4   2     1461.29     1526.32     22.52 o 
   3   4   2     1465.83     1485.28     22.18 o 
   4   4   2       94.75      110.63      6.87 o 
   5   4   2      901.07      914.56     16.58 o 
   6   4   2     1313.45     1281.52     20.78 o 
   7   4   2     1267.13     1155.09     19.98 o 
   8   4   2       45.44       50.39      7.76 o 
   9   4   2     1342.92     1365.62     22.38 o 
  10   4   2       73.56       85.06     12.29 o 
  11   4   2       23.64       18.41      9.01 o 
  12   4   2     1057.21     1106.87     24.25 o 
  13   4   2        0.57        0.42     12.00 o 
  14   4   2        2.90        2.45     11.85 o 
  15   4   2      374.03      392.30     20.96 o 
  16   4   2        3.83       -6.96     12.61 o 
  17   4   2       86.14       83.16     16.19 o 
  18   4   2      100.05       91.70     16.92 o 
  19   4   2       60.86       25.27     16.20 o 
  20   4   2       31.87       48.81     17.42 o 
 -20   5   2       12.28       33.39     16.87 o 
 -19   5   2       42.39       36.67     14.39 o 
 -18   5   2        6.91      -11.49     13.19 o 
 -17   5   2      134.09      121.73     14.98 o 
 -16   5   2        3.94       -8.03     12.45 o 
 -15   5   2      638.91      603.64     21.12 o 
 -14   5   2      248.61      255.38     15.49 o 
 -13   5   2       10.83      -10.72     10.72 o 
 -12   5   2        2.14       -5.36     11.01 o 
 -11   5   2       65.27       47.30     11.44 o 
 -10   5   2       97.27      110.73     13.74 o 
  -9   5   2       11.11       -9.64      9.64 o 
  -8   5   2        0.69       -7.90      9.18 o 
  -7   5   2      238.42      275.95     12.22 o 
  -6   5   2       55.77       67.32      8.99 o 
  -5   5   2      890.48      894.80     18.82 o 
  -4   5   2       80.13       88.62      8.24 o 
  -3   5   2      510.44      455.68     13.10 o 
  -2   5   2       32.20       19.97      6.24 o 
  -1   5   2      118.26       93.94      6.98 o 
   0   5   2       56.45       46.83      6.63 o 
   1   5   2      465.16      419.36     11.35 o 
   2   5   2      898.13      952.35     18.69 o 
   3   5   2     1372.08     1250.89     21.04 o 
   4   5   2      232.15      220.21      9.20 o 
   5   5   2      124.13      115.87      8.34 o 
   6   5   2      166.48      186.57      9.37 o 
   7   5   2      287.68      276.70     13.02 o 
   8   5   2        2.15        8.49      8.16 o 
   9   5   2      410.19      403.42     13.45 o 
  10   5   2       59.57       59.79     11.72 o 
  11   5   2       78.66       71.92     13.37 o 
  12   5   2      162.78      153.98     13.74 o 
  13   5   2      243.30      228.92     15.17 o 
  14   5   2      251.84      264.83     16.39 o 
  15   5   2        2.68       11.11     12.84 o 
  16   5   2       77.00       77.69     18.28 o 
  17   5   2       30.60       17.28     15.28 o 
  18   5   2       15.83      -14.28     15.33 o 
  19   5   2       42.70       18.53     21.21 o 
 -18   6   2       88.54      100.55     15.93 o 
 -17   6   2      224.73      230.40     17.18 o 
 -16   6   2       97.82      125.04     16.70 o 
 -15   6   2       17.73       26.78     14.64 o 
 -14   6   2      110.89      113.49     17.62 o 
 -13   6   2       46.80       56.64     14.24 o 
 -12   6   2      308.75      248.84     16.56 o 
 -11   6   2      185.24      173.06     13.94 o 
 -10   6   2        9.05      -11.01     11.01 o 
  -9   6   2       89.33       66.21     12.29 o 
  -8   6   2       53.03       57.11     11.44 o 
  -7   6   2      229.60      239.14     13.34 o 
  -6   6   2      420.87      401.22     14.88 o 
  -5   6   2       51.52       55.01      9.65 o 
  -4   6   2        1.88       -8.14      8.69 o 
  -3   6   2      135.93      136.50     10.04 o 
  -2   6   2      703.48      675.05     15.97 o 
  -1   6   2      442.57      471.52     13.32 o 
   0   6   2      244.03      242.31     10.49 o 
   1   6   2        1.11       -4.37      7.86 o 
   2   6   2     1690.21     1643.98     26.60 o 
   3   6   2        0.05       -8.44      8.44 o 
   4   6   2       10.07        7.66      9.08 o 
   5   6   2      419.92      443.44     14.43 o 
   6   6   2      226.67      220.04     12.12 o 
   7   6   2       83.05       79.26     11.16 o 
   8   6   2      123.14      135.74     11.24 o 
   9   6   2       79.63       70.70     10.96 o 
  10   6   2       51.84       32.73     10.46 o 
  11   6   2      168.13      166.11     15.24 o 
  12   6   2     1036.66      968.63     32.22 o 
  13   6   2       41.64       46.04     14.86 o 
  14   6   2        2.25        1.14     14.26 o 
  15   6   2        7.05        6.03     14.81 o 
  16   6   2      194.85      183.98     21.86 o 
  17   6   2        2.67      -13.82     15.43 o 
 -16   7   2      185.66      196.74     21.65 o 
 -15   7   2       47.95       59.05     15.87 o 
 -14   7   2       64.78       76.98     15.81 o 
 -13   7   2       37.08       45.35     14.68 o 
 -12   7   2        0.37      -13.42     13.42 o 
 -11   7   2       51.72       16.27     16.34 o 
 -10   7   2       91.06       84.45     20.75 o 
  -9   7   2        9.07        7.64     22.05 o 
  -8   7   2      566.03      557.33     21.95 o 
  -7   7   2        0.81        5.06     10.32 o 
  -6   7   2      770.24      816.44     23.78 o 
  -5   7   2        0.26       -9.96     12.63 o 
  -4   7   2      435.61      435.80     20.40 o 
  -3   7   2        2.95       -9.70      9.70 o 
  -2   7   2      685.16      696.50     22.97 o 
  -1   7   2      102.07      111.48     10.48 o 
   0   7   2       38.56       55.62      9.59 o 
   1   7   2      212.22      224.01     12.63 o 
   2   7   2      119.14      101.97     11.29 o 
   3   7   2      161.49      181.84     12.24 o 
   4   7   2       85.97      108.70     11.41 o 
   5   7   2      130.41      120.55     12.57 o 
   6   7   2      148.29      120.02     13.48 o 
   7   7   2        2.99      -13.91     13.91 o 
   8   7   2      410.39      399.17     18.65 o 
   9   7   2        4.15      -12.32     12.32 o 
  10   7   2      116.08      110.50     15.49 o 
  11   7   2       10.19       -1.30     13.54 o 
  12   7   2      167.45      230.69     17.88 o 
  13   7   2       43.45       61.65     23.09 o 
  14   7   2       39.30       49.82     15.82 o 
  15   7   2       59.65       42.44     16.45 o 
 -14   8   2        3.08       -5.11     15.43 o 
 -13   8   2        9.60       -2.97     14.74 o 
 -12   8   2        1.55        5.30     20.20 o 
 -11   8   2       16.02        5.08     18.97 o 
 -10   8   2      275.44      263.40     17.10 o 
  -9   8   2        0.89       -9.86     14.39 o 
  -8   8   2      207.18      199.03     15.32 o 
  -7   8   2        7.00       -8.84     11.76 o 
  -6   8   2       18.60       16.75     12.94 o 
  -5   8   2       15.46        4.80     11.53 o 
  -4   8   2       31.22       33.45     11.68 o 
  -3   8   2       84.82       70.37     12.12 o 
  -2   8   2       82.74       72.36     11.83 o 
  -1   8   2       15.82       10.17     10.79 o 
   0   8   2       44.55       49.75     11.02 o 
   1   8   2       41.10       47.64     11.29 o 
   2   8   2      136.01      127.35     12.72 o 
   3   8   2      134.96      153.91     13.50 o 
   4   8   2      149.50      147.04     13.69 o 
   5   8   2      553.02      545.97     19.99 o 
   6   8   2        0.28       -6.91     12.98 o 
   7   8   2       31.26       33.29     13.67 o 
   8   8   2      389.98      433.36     25.38 o 
   9   8   2        9.13       -7.74     13.63 o 
  10   8   2      100.05      101.30     16.01 o 
  11   8   2       29.75       27.48     14.82 o 
  12   8   2       68.29       65.34     23.98 o 
  13   8   2        5.00       42.14     16.38 o 
 -10   9   2        8.77      -16.90     18.78 o 
  -9   9   2       17.72      -11.46     13.16 o 
  -8   9   2        7.45        2.91     13.06 o 
  -7   9   2        8.58       24.41     13.07 o 
  -6   9   2        0.02        6.60     12.79 o 
  -5   9   2       25.50       31.02     14.83 o 
  -4   9   2        2.57       15.99     13.52 o 
  -3   9   2        1.80      -17.45     17.45 o 
  -2   9   2       16.88       26.82     13.82 o 
  -1   9   2       15.80       -9.81     13.07 o 
   0   9   2       22.55        9.07     13.48 o 
   1   9   2       49.22       82.26     20.03 o 
   2   9   2        0.00        0.35     13.31 o 
   3   9   2       39.87       41.81     14.33 o 
   4   9   2       38.55       23.70     13.99 o 
   5   9   2       57.04       63.49     14.90 o 
   6   9   2        1.98        7.89     13.97 o 
   7   9   2       91.79       86.84     15.52 o 
   8   9   2       24.81        8.60     14.27 o 
   9   9   2       42.42        8.30     15.51 o 
 -23   1   3       22.48        5.98     16.31 o 
 -22   1   3       85.55       92.47     17.32 o 
 -21   1   3      183.23      156.46     17.79 o 
 -20   1   3        4.92       19.98     13.05 o 
 -19   1   3       33.42       32.72     11.93 o 
 -18   1   3       15.90       16.04     10.36 o 
 -17   1   3      878.94      846.16     20.86 o 
 -16   1   3      110.27       86.41     11.42 o 
 -15   1   3      143.35      124.44     10.04 o 
 -14   1   3      353.54      446.15     12.94 o 
 -13   1   3       90.51       79.30      8.19 o 
 -12   1   3     3510.18     3701.29     43.41 o 
 -11   1   3        6.33       -2.26      5.98 o 
 -10   1   3     1878.33     2085.31     26.08 o 
  -9   1   3      365.67      414.74      9.96 o 
  -8   1   3     9192.71     9432.11    100.48 o 
  -7   1   3        3.96       16.20      4.23 o 
  -6   1   3      913.63     1025.74     12.75 o 
  -5   1   3     2843.32     2804.13     27.56 o 
  -4   1   3    11223.03    10566.79     98.05 o 
  -3   1   3      182.43      159.97      3.58 o 
  -2   1   3      997.01      913.51     11.65 o 
  -1   1   3      268.01      241.69      4.43 o 
   0   1   3    14640.96    13850.67    130.83 o 
   1   1   3     5743.96     5312.91     53.17 o 
   2   1   3     4106.11     3948.48     38.60 o 
   3   1   3     5601.02     5435.83     55.24 o 
   4   1   3     1944.32     2028.31     22.63 o 
   5   1   3     2075.41     2159.62     26.33 o 
   6   1   3       30.75       25.19      4.52 o 
   7   1   3      831.83      887.77     14.43 o 
   8   1   3      178.42      196.82      7.32 o 
   9   1   3      234.39      230.50      7.97 o 
  10   1   3      165.92      202.68      7.85 o 
  11   1   3      118.94      146.91      8.60 o 
  12   1   3       68.06       81.21      8.60 o 
  13   1   3      139.14      148.18      9.82 o 
  14   1   3      141.94      136.27      9.21 o 
  15   1   3       57.67       60.15     11.52 o 
  16   1   3     1078.83     1031.85     39.63 o 
  17   1   3      134.03      134.28     16.55 o 
  18   1   3      101.28      105.36     16.53 o 
  19   1   3        2.63       35.03     15.77 o 
  20   1   3        1.46      -13.40     13.40 o 
  21   1   3       10.25       18.53     14.78 o 
  22   1   3        3.03      -14.35     16.16 o 
 -23   2   3        7.06       13.28     16.70 o 
 -22   2   3       26.28      -13.75     13.75 o 
 -21   2   3       17.65       -0.01     12.34 o 
 -20   2   3       23.38        9.76     12.92 o 
 -19   2   3        0.45      -11.31     11.31 o 
 -18   2   3        1.95       -5.45     10.84 o 
 -17   2   3        1.72       -9.15     10.76 o 
 -16   2   3      171.71      193.45     13.13 o 
 -15   2   3       38.40       47.35     10.51 o 
 -14   2   3     2384.99     2376.31     31.81 o 
 -13   2   3      187.79      200.72     10.26 o 
 -12   2   3     9367.10     9464.56    113.80 o 
 -11   2   3      720.99      722.56     15.57 o 
 -10   2   3     5640.11     5767.75     70.57 o 
  -9   2   3       52.11       51.85      6.08 o 
  -8   2   3     4363.97     4545.29     52.80 o 
  -7   2   3       72.73       77.26      5.28 o 
  -6   2   3       74.96       97.94      4.88 o 
  -5   2   3     1206.82     1119.44     15.30 o 
  -4   2   3     1198.16     1163.43     14.92 o 
  -3   2   3      654.32      608.65     10.50 o 
  -2   2   3    14443.73    13354.75    144.21 o 
  -1   2   3      446.55      372.97     17.33 o 
   0   2   3     4014.70     3825.24     42.33 o 
   1   2   3     3227.30     2955.71     34.78 o 
   2   2   3      351.47      426.46     10.28 o 
   3   2   3      190.32      154.19      6.22 o 
   4   2   3     1900.97     1880.07     26.88 o 
   5   2   3     2184.83     2066.23     26.31 o 
   6   2   3      151.09      172.91      6.35 o 
   7   2   3      199.09      200.13      7.92 o 
   8   2   3      294.29      320.34      8.81 o 
   9   2   3        0.00       -6.13      6.13 o 
  10   2   3        7.80       17.80      6.97 o 
  11   2   3       18.27       12.35      7.70 o 
  12   2   3       37.58       37.80      8.56 o 
  13   2   3       26.09       21.90      9.22 o 
  14   2   3      433.34      478.03     16.29 o 
  15   2   3      354.41      333.80     15.84 o 
  16   2   3      105.68       92.43     13.58 o 
  17   2   3      282.35      279.10     19.00 o 
  18   2   3       10.27       10.54     14.86 o 
  19   2   3        9.06       -8.27     16.41 o 
  20   2   3        7.81        2.40     15.61 o 
  21   2   3      114.98      149.30     19.32 o 
 -22   3   3       95.46       76.98     15.42 o 
 -21   3   3       43.40       32.55     14.25 o 
 -20   3   3        0.83      -10.34     15.23 o 
 -19   3   3       62.69       52.21     13.75 o 
 -18   3   3      479.28      469.03     19.37 o 
 -17   3   3        2.76        4.93     11.04 o 
 -16   3   3        3.08       -8.76     10.39 o 
 -15   3   3      130.02      124.68     12.24 o 
 -14   3   3      288.18      268.59     13.35 o 
 -13   3   3       47.21       29.24      9.38 o 
 -12   3   3      576.64      606.39     16.44 o 
 -11   3   3       59.01       62.57      8.51 o 
 -10   3   3     5081.21     5014.99     63.25 o 
  -9   3   3     2163.78     2143.17     28.54 o 
  -8   3   3      368.44      396.35     10.50 o 
  -7   3   3      693.30      658.13     12.42 o 
  -6   3   3      234.14      287.79      8.06 o 
  -5   3   3     1677.57     1712.18     23.61 o 
  -4   3   3     2637.93     2521.96     31.19 o 
  -3   3   3     4040.30     3885.58     49.13 o 
  -2   3   3      209.72      213.76      6.43 o 
  -1   3   3     1275.97     1157.65     16.47 o 
   0   3   3     5486.19     5174.41     61.52 o 
   1   3   3      699.14      661.84     11.40 o 
   2   3   3    11306.25    10773.18    123.66 o 
   3   3   3     4116.06     3963.80     46.84 o 
   4   3   3       11.71       20.43      5.02 o 
   5   3   3     4543.78     4923.35     57.97 o 
   6   3   3        4.55        3.25      5.34 o 
   7   3   3      639.64      738.09     13.69 o 
   8   3   3       21.34       26.90      6.68 o 
   9   3   3      538.16      584.86     14.24 o 
  10   3   3      559.97      571.52     15.09 o 
  11   3   3       26.05       30.67      8.85 o 
  12   3   3      788.48      810.82     18.69 o 
  13   3   3       48.53       69.93     11.50 o 
  14   3   3      137.39      139.46     14.34 o 
  15   3   3       75.45       59.95     13.01 o 
  16   3   3        2.42        5.61     13.87 o 
  17   3   3        6.43       10.84     14.57 o 
  18   3   3       29.20        2.73     15.55 o 
  19   3   3       55.45       54.77     16.62 o 
  20   3   3       30.85       15.90     16.31 o 
  21   3   3       88.26       88.51     18.74 o 
 -21   4   3       54.05       51.77     15.24 o 
 -20   4   3        8.53      -11.89     13.56 o 
 -19   4   3        0.23       -4.33     13.27 o 
 -18   4   3       45.87       28.97     13.46 o 
 -17   4   3      414.87      429.65     18.82 o 
 -16   4   3        8.50       13.97     11.99 o 
 -15   4   3     2908.97     2815.31     43.52 o 
 -14   4   3      459.95      433.24     15.46 o 
 -13   4   3      597.12      638.94     19.26 o 
 -12   4   3       47.80       42.21     10.22 o 
 -11   4   3      344.70      335.06     12.80 o 
 -10   4   3      430.89      440.07     13.93 o 
  -9   4   3       24.71       21.53      8.66 o 
  -8   4   3       75.57       56.41      8.00 o 
  -7   4   3     1334.25     1301.14     28.40 o 
  -6   4   3      368.28      364.23     10.25 o 
  -5   4   3     1992.85     1829.64     26.66 o 
  -4   4   3     2524.96     2504.30     34.12 o 
  -3   4   3     1971.92     1911.61     27.01 o 
  -2   4   3       26.37       22.24      5.67 o 
  -1   4   3       64.51       39.55      5.97 o 
   0   4   3        2.59        4.15      5.05 o 
   1   4   3      146.52      137.34      6.79 o 
   2   4   3      319.00      363.10      9.47 o 
   3   4   3      658.97      677.58     14.31 o 
   4   4   3     1820.01     1790.32     25.99 o 
   5   4   3      638.15      668.07     13.50 o 
   6   4   3       98.08      110.11      7.81 o 
   7   4   3      393.61      373.27     11.20 o 
   8   4   3       25.57       21.78      7.65 o 
   9   4   3      599.41      642.05     15.73 o 
  10   4   3        0.00       -8.55      8.55 o 
  11   4   3      711.32      680.63     17.97 o 
  12   4   3     1803.91     1815.38     34.28 o 
  13   4   3       11.03       11.34     13.86 o 
  14   4   3       54.70       46.48     12.74 o 
  15   4   3      741.55      701.56     26.12 o 
  16   4   3       14.47       28.91     14.63 o 
  17   4   3      107.46      107.61     16.84 o 
  18   4   3        4.70        6.10     15.46 o 
  19   4   3       21.76       42.00     16.76 o 
  20   4   3       20.94       37.25     17.47 o 
 -20   5   3      117.20      134.65     16.74 o 
 -19   5   3       35.77       25.78     14.25 o 
 -18   5   3       36.98       38.01     13.77 o 
 -17   5   3       48.53       12.40     13.11 o 
 -16   5   3       72.95       63.65     13.48 o 
 -15   5   3       58.22       52.50     12.62 o 
 -14   5   3       21.99       18.28     11.12 o 
 -13   5   3       84.94       77.74     11.70 o 
 -12   5   3      155.12      141.87     12.71 o 
 -11   5   3        0.21       -4.62     10.82 o 
 -10   5   3       31.39       11.69     10.42 o 
  -9   5   3        6.54       -9.44      9.44 o 
  -8   5   3        0.08       -9.02      9.02 o 
  -7   5   3       42.76       34.82      9.23 o 
  -6   5   3      640.25      652.02     16.35 o 
  -5   5   3      919.61      906.17     19.22 o 
  -4   5   3      458.21      473.40     13.90 o 
  -3   5   3     1355.98     1380.25     25.46 o 
  -2   5   3        0.02       -5.82      5.82 o 
  -1   5   3       11.25        3.28      6.08 o 
   0   5   3      616.61      627.94     13.95 o 
   1   5   3     1522.30     1480.90     23.20 o 
   2   5   3     2004.60     2051.10     29.69 o 
   3   5   3      200.63      215.87      9.83 o 
   4   5   3       10.67       18.01      7.08 o 
   5   5   3       34.48       26.37      7.71 o 
   6   5   3       33.13       28.18      7.88 o 
   7   5   3      181.38      172.25      9.80 o 
   8   5   3       47.62       57.16      9.48 o 
   9   5   3       27.47       21.72     10.30 o 
  10   5   3      463.79      479.63     18.75 o 
  11   5   3      170.01      169.92     16.34 o 
  12   5   3      346.52      383.42     17.14 o 
  13   5   3      130.16      129.93     15.41 o 
  14   5   3      632.46      631.68     24.97 o 
  15   5   3       32.35       19.64     14.58 o 
  16   5   3        1.01       28.91     19.92 o 
  17   5   3       11.07       17.43     15.25 o 
  18   5   3        0.00       -6.16     15.46 o 
  19   5   3       12.01        3.48     16.92 o 
 -19   6   3        0.04      -15.62     15.62 o 
 -18   6   3        0.07       11.35     15.46 o 
 -17   6   3       36.29       24.25     15.30 o 
 -16   6   3       65.82       39.24     15.24 o 
 -15   6   3       51.99       38.73     15.70 o 
 -14   6   3       22.38       22.46     14.05 o 
 -13   6   3       54.82       85.46     14.54 o 
 -12   6   3      150.46      118.84     13.64 o 
 -11   6   3        1.85        4.00     11.29 o 
 -10   6   3        2.25      -10.24     10.24 o 
  -9   6   3       32.66       24.08     10.94 o 
  -8   6   3      145.84      126.01     12.06 o 
  -7   6   3       69.80       61.71     11.03 o 
  -6   6   3      154.82      146.37     11.80 o 
  -5   6   3     1067.04     1093.12     22.39 o 
  -4   6   3       98.93      120.20     10.07 o 
  -3   6   3        1.07       -8.27      8.27 o 
  -2   6   3       54.46       68.32     10.11 o 
  -1   6   3       11.05       20.72      7.89 o 
   0   6   3     1195.06     1235.44     20.70 o 
   1   6   3      514.34      514.74     14.32 o 
   2   6   3      726.17      726.80     18.32 o 
   3   6   3       48.17       23.36      8.40 o 
   4   6   3      911.14      951.24     19.83 o 
   5   6   3     1526.16     1601.73     28.98 o 
   6   6   3      124.17      155.31     11.69 o 
   7   6   3      242.78      255.01     13.15 o 
   8   6   3       39.60       28.64      9.94 o 
   9   6   3      364.46      365.64     15.60 o 
  10   6   3        0.01       -8.59     10.97 o 
  11   6   3        0.06        2.10     12.55 o 
  12   6   3      239.31      190.45     15.21 o 
  13   6   3       48.00       69.99     15.26 o 
  14   6   3      123.14      123.68     16.60 o 
  15   6   3       14.92       21.10     15.28 o 
  16   6   3       13.81       -1.99     15.21 o 
  17   6   3        5.86        8.01     19.01 o 
 -16   7   3        4.95       13.36     15.68 o 
 -15   7   3        2.86       19.43     14.79 o 
 -14   7   3       13.71        6.21     21.87 o 
 -13   7   3        2.27       -2.19     17.93 o 
 -12   7   3       46.81       39.66     20.97 o 
 -11   7   3       55.20       34.95     12.94 o 
 -10   7   3      139.59      120.08     13.97 o 
  -9   7   3       79.18       74.55     12.53 o 
  -8   7   3      490.30      468.08     16.76 o 
  -7   7   3       33.87       36.17     11.21 o 
  -6   7   3      296.68      326.59     19.63 o 
  -5   7   3        0.12       -4.15     10.35 o 
  -4   7   3      212.45      192.28     12.39 o 
  -3   7   3       58.16       47.49     10.62 o 
  -2   7   3      997.17     1002.25     21.53 o 
  -1   7   3        0.64        5.97      8.83 o 
   0   7   3     1416.59     1488.75     29.86 o 
   1   7   3      411.55      426.96     21.85 o 
   2   7   3      391.11      393.75     15.01 o 
   3   7   3      132.91      136.85     12.93 o 
   4   7   3      171.43      172.36     13.24 o 
   5   7   3       27.21       22.61     11.18 o 
   6   7   3       20.48       -7.97     10.19 o 
   7   7   3      141.09      186.19     15.24 o 
   8   7   3       63.19       49.89     13.12 o 
   9   7   3       64.04       90.78     14.45 o 
  10   7   3      132.46      122.79     16.16 o 
  11   7   3        0.90        6.41     15.29 o 
  12   7   3      158.89      138.08     19.59 o 
  13   7   3      203.94      258.94     19.26 o 
  14   7   3       22.80       18.88     15.44 o 
  15   7   3       29.88       21.94     16.22 o 
 -14   8   3       20.54      -18.21     18.21 o 
 -13   8   3       10.69      -13.35     17.27 o 
 -12   8   3        1.51       -2.58     13.17 o 
 -11   8   3       50.81       22.85     13.19 o 
 -10   8   3        2.28        5.27     21.32 o 
  -9   8   3       34.73       23.69     12.75 o 
  -8   8   3       10.09       16.64     12.34 o 
  -7   8   3        0.35       -1.09     11.62 o 
  -6   8   3      129.68      141.79     13.91 o 
  -5   8   3       98.88      100.91     12.97 o 
  -4   8   3      121.29      137.06     13.30 o 
  -3   8   3        1.84      -11.02     11.02 o 
  -2   8   3       16.79       27.66     11.23 o 
  -1   8   3        0.04       -3.59     12.15 o 
   0   8   3       62.20       66.63     13.31 o 
   1   8   3       12.59        8.29     10.91 o 
   2   8   3       64.90       81.81     12.26 o 
   3   8   3      227.24      217.46     17.07 o 
   4   8   3        8.70        4.71     12.03 o 
   5   8   3      422.87      418.08     21.61 o 
   6   8   3      200.40      208.68     18.33 o 
   7   8   3       50.21       73.43     14.80 o 
   8   8   3       74.68       99.21     14.97 o 
   9   8   3       34.69        6.05     13.83 o 
  10   8   3       40.51       56.57     15.25 o 
  11   8   3       51.21       24.95     15.11 o 
  12   8   3       20.26       34.57     15.62 o 
 -10   9   3       40.06        7.55     17.90 o 
  -9   9   3       24.86       49.30     17.80 o 
  -8   9   3       18.16        2.50     15.32 o 
  -7   9   3       22.42       13.87     13.07 o 
  -6   9   3        4.75      -10.39     12.43 o 
  -5   9   3      203.60      184.74     15.36 o 
  -4   9   3       10.59      -11.81     11.81 o 
  -3   9   3       42.13       21.40     13.84 o 
  -2   9   3        1.78        1.60     17.51 o 
  -1   9   3       38.07       27.81     13.99 o 
   0   9   3      225.09      245.13     19.80 o 
   1   9   3        0.31        6.52     13.28 o 
   2   9   3      220.16      235.81     36.41 o 
   3   9   3      178.89      172.85     17.26 o 
   4   9   3        6.70        2.93     13.85 o 
   5   9   3        0.08      -13.58     13.58 o 
   6   9   3        8.04       17.31     14.37 o 
   7   9   3       35.27       42.44     15.47 o 
   8   9   3        1.68       11.96     16.01 o 
 -23   0   4       41.27       22.84     23.03 o 
 -22   0   4      217.25      199.02     26.73 o 
 -21   0   4       74.31       29.00     17.59 o 
 -20   0   4       65.81       90.19     18.53 o 
 -19   0   4       33.82       -5.79     15.82 o 
 -18   0   4        2.21       -9.57     15.25 o 
 -17   0   4       64.82       50.32     16.76 o 
 -16   0   4      114.18      125.95     18.27 o 
 -15   0   4      121.71      117.05     14.66 o 
 -14   0   4     2695.90     2786.60     54.52 o 
 -13   0   4        3.11        7.09     10.97 o 
 -12   0   4      654.28      545.14     20.21 o 
 -11   0   4        0.27       -7.88      7.88 o 
 -10   0   4     5607.47     6228.62     96.27 o 
  -9   0   4      231.68      265.45      9.53 o 
  -8   0   4      397.50      347.43     10.96 o 
  -7   0   4       40.82       48.25      5.98 o 
  -6   0   4     7542.85     7617.71     97.10 o 
  -5   0   4       38.21       40.82      6.14 o 
  -4   0   4    34060.61    31957.54    432.05 o 
  -3   0   4     3300.51     3193.04     41.81 o 
  -2   0   4    79633.38    74164.40   1039.74 o 
  -1   0   4      355.95      316.36      9.53 o 
   0   0   4   147611.67   138383.31   2383.00 o 
   1   0   4      213.90      234.07      6.55 o 
   2   0   4    29572.39    29314.50    421.70 o 
   3   0   4       35.37       41.90      6.32 o 
   4   0   4     1509.98     1419.15     27.63 o 
   5   0   4      103.35       95.63      7.99 o 
   6   0   4       21.85       69.13      7.61 o 
   7   0   4       13.15       11.66      7.44 o 
   8   0   4      289.92      292.41     21.24 o 
   9   0   4       29.59       34.71      9.06 o 
  10   0   4     1120.05     1143.69     27.91 o 
  11   0   4        4.57       -4.42      8.21 o 
  12   0   4     3597.57     3733.33     80.02 o 
  13   0   4      379.08      342.14     17.16 o 
  14   0   4      477.59      457.41     19.83 o 
  15   0   4      273.10      289.14     19.33 o 
  16   0   4     3715.43     3690.35    100.10 o 
  17   0   4      210.16      240.50     21.74 o 
  18   0   4      696.73      745.17     32.74 o 
  19   0   4        9.86      -13.14     17.43 o 
  20   0   4      107.61       69.45     20.18 o 
  21   0   4       66.51       80.98     25.42 o 
  22   0   4      120.04      170.59     40.49 o 
 -23   1   4       26.05       19.53     16.52 o 
 -22   1   4      223.76      214.51     19.30 o 
 -21   1   4      107.03       81.48     14.57 o 
 -20   1   4       53.41       49.89     12.45 o 
 -19   1   4      133.95      158.78     13.43 o 
 -18   1   4       32.02       33.42     11.25 o 
 -17   1   4      874.53      899.33     21.33 o 
 -16   1   4        7.97       -8.95     10.13 o 
 -15   1   4       47.49       23.66      8.99 o 
 -14   1   4      671.36      760.09     15.60 o 
 -13   1   4      583.22      611.40     13.33 o 
 -12   1   4     3654.21     3818.16     42.26 o 
 -11   1   4       39.84       57.44      6.49 o 
 -10   1   4     2260.45     2387.73     28.95 o 
  -9   1   4      358.92      396.31      8.97 o 
  -8   1   4     7938.84     8152.52     83.52 o 
  -7   1   4      926.15      918.21     12.44 o 
  -6   1   4     3015.51     3159.76     31.95 o 
  -5   1   4       31.88       27.30      3.55 o 
  -4   1   4     6596.58     6275.03     61.33 o 
  -3   1   4     1731.35     1561.88     18.37 o 
  -2   1   4      901.72      860.91     13.81 o 
  -1   1   4     2851.20     2645.32     35.42 o 
   0   1   4     9055.52     8010.48     83.80 o 
   1   1   4     3923.50     3806.23     40.15 o 
   2   1   4       37.02       28.44      4.29 o 
   3   1   4       79.00       70.77      4.65 o 
   4   1   4      140.95      144.70      5.47 o 
   5   1   4       16.77        8.23      4.77 o 
   6   1   4      430.24      507.74     10.88 o 
   7   1   4      493.34      517.68     11.82 o 
   8   1   4      355.48      313.02      9.33 o 
   9   1   4       11.59       15.59      5.29 o 
  10   1   4      759.77      792.91     15.15 o 
  11   1   4       75.10      103.52      8.37 o 
  12   1   4      878.61      897.83     16.76 o 
  13   1   4      358.78      366.03     11.17 o 
  14   1   4     3127.89     3005.18     42.50 o 
  15   1   4      187.10      178.91     13.10 o 
  16   1   4       15.37       13.70     14.04 o 
  17   1   4      264.22      249.13     18.67 o 
  18   1   4        5.60      -17.64     17.64 o 
  19   1   4        6.14       19.11     16.33 o 
  20   1   4        6.11        7.72     17.20 o 
  21   1   4       36.70       26.04     15.45 o 
 -23   2   4        6.24       15.39     16.36 o 
 -22   2   4       29.00       35.98     14.97 o 
 -21   2   4       57.15       40.88     12.85 o 
 -20   2   4       40.31       31.55     12.18 o 
 -19   2   4       79.20       45.00     11.28 o 
 -18   2   4        0.00       -9.67      9.67 o 
 -17   2   4        3.56       -2.63     10.37 o 
 -16   2   4       20.25       18.77     10.98 o 
 -15   2   4      365.06      376.65     14.58 o 
 -14   2   4      318.40      347.98     13.94 o 
 -13   2   4        6.13       11.73      9.80 o 
 -12   2   4       14.26       12.73      8.21 o 
 -11   2   4     1663.48     1790.33     26.67 o 
 -10   2   4     1123.56     1171.27     19.31 o 
  -9   2   4     3621.04     3780.04     50.61 o 
  -8   2   4      918.62      939.11     14.76 o 
  -7   2   4     1487.70     1415.86     18.95 o 
  -6   2   4       71.17       84.87      4.75 o 
  -5   2   4     2258.41     2069.00     24.22 o 
  -4   2   4      568.12      523.43      9.24 o 
  -3   2   4     1754.36     1762.95     24.39 o 
  -2   2   4     1622.63     1465.79     18.83 o 
  -1   2   4      539.63      429.29      7.81 o 
   0   2   4       74.50       82.50      4.16 o 
   1   2   4     6414.08     6048.54     65.28 o 
   2   2   4       28.42       20.84      4.08 o 
   3   2   4     8167.13     7706.05     91.66 o 
   4   2   4      628.95      644.87     11.31 o 
   5   2   4      851.98      903.18     15.00 o 
   6   2   4      145.73      151.84      7.17 o 
   7   2   4     2212.94     2147.72     28.36 o 
   8   2   4      293.31      312.01      9.42 o 
   9   2   4       45.87       37.33      6.75 o 
  10   2   4        6.75       -2.74      7.28 o 
  11   2   4      119.73      131.04      8.77 o 
  12   2   4      215.94      226.81     10.93 o 
  13   2   4      412.52      437.72     13.77 o 
  14   2   4     1254.37     1275.95     26.42 o 
  15   2   4      880.99      841.25     35.54 o 
  16   2   4      360.20      365.35     20.15 o 
  17   2   4      291.81      253.54     18.88 o 
  18   2   4       14.59       27.25     15.22 o 
  19   2   4        9.88      -15.03     15.03 o 
  20   2   4       83.40       76.07     17.45 o 
  21   2   4       57.38       58.26     18.22 o 
 -22   3   4       83.09       83.94     14.13 o 
 -21   3   4      113.11       75.51     13.58 o 
 -20   3   4        9.48      -12.92     12.92 o 
 -19   3   4      266.22      265.51     19.42 o 
 -18   3   4       64.85       61.22     13.30 o 
 -17   3   4       20.85       24.24     11.13 o 
 -16   3   4       92.78       84.98     11.45 o 
 -15   3   4      752.69      738.34     19.99 o 
 -14   3   4       64.16       83.82     10.56 o 
 -13   3   4        0.22       -4.46      8.91 o 
 -12   3   4       74.19       83.77      9.07 o 
 -11   3   4      124.76       95.26      9.25 o 
 -10   3   4      970.58      939.06     18.47 o 
  -9   3   4     1058.07      996.45     18.27 o 
  -8   3   4        0.78        1.10      4.06 o 
  -7   3   4        0.27       -2.60      4.77 o 
  -6   3   4       73.63       91.71      6.32 o 
  -5   3   4      521.63      488.32     11.25 o 
  -4   3   4      109.44      109.16      5.82 o 
  -3   3   4      909.35      722.85     13.22 o 
  -2   3   4      109.84      114.71      4.88 o 
  -1   3   4     1049.02      970.73     14.09 o 
   0   3   4       19.05        5.40      2.89 o 
   1   3   4        0.70        0.98      3.47 o 
   2   3   4     3610.64     3587.31     45.54 o 
   3   3   4     1468.48     1469.41     21.36 o 
   4   3   4      319.43      366.18      9.77 o 
   5   3   4      381.80      393.72      9.72 o 
   6   3   4      370.50      370.65      9.17 o 
   7   3   4     1862.42     1986.23     25.77 o 
   8   3   4        4.58       -4.34      6.46 o 
   9   3   4       81.43       89.90      8.74 o 
  10   3   4       62.53       46.09      8.59 o 
  11   3   4       83.92       89.42      9.70 o 
  12   3   4      686.23      700.06     30.11 o 
  13   3   4       49.56       64.45     12.42 o 
  14   3   4      664.95      707.53     23.18 o 
  15   3   4       10.06        9.83     13.62 o 
  16   3   4      270.11      275.79     18.92 o 
  17   3   4       28.27       35.88     22.36 o 
  18   3   4      279.42      271.88     20.23 o 
  19   3   4        0.33      -15.20     15.20 o 
  20   3   4        2.77        2.01     16.04 o 
 -21   4   4        5.75       -7.59     14.17 o 
 -20   4   4       65.68       65.32     14.59 o 
 -19   4   4       41.24       36.97     13.82 o 
 -18   4   4       44.55       36.75     13.42 o 
 -17   4   4      751.76      765.77     24.12 o 
 -16   4   4       18.84       19.14     11.11 o 
 -15   4   4     1693.74     1593.52     29.51 o 
 -14   4   4        0.88        1.16     10.27 o 
 -13   4   4      194.91      186.19     12.31 o 
 -12   4   4      615.17      614.68     16.41 o 
 -11   4   4      142.03      147.54     10.01 o 
 -10   4   4      919.59      888.27     18.21 o 
  -9   4   4      230.45      210.14     11.01 o 
  -8   4   4      459.48      516.48     14.05 o 
  -7   4   4      356.64      387.03     11.02 o 
  -6   4   4      649.37      653.20     13.96 o 
  -5   4   4       29.33       16.70      5.88 o 
  -4   4   4     4994.43     4860.93     61.80 o 
  -3   4   4       13.31        5.30      6.16 o 
  -2   4   4     4143.45     3593.58     46.57 o 
  -1   4   4       58.29       47.83      5.68 o 
   0   4   4     3066.05     2932.85     35.11 o 
   1   4   4      111.26      118.07      6.55 o 
   2   4   4       58.71       61.35      5.82 o 
   3   4   4      801.92      817.13     20.79 o 
   4   4   4     1176.73     1196.83     19.60 o 
   5   4   4      616.45      621.49     14.92 o 
   6   4   4      522.22      630.73     14.92 o 
   7   4   4      302.03      347.32     11.18 o 
   8   4   4      745.08      802.66     18.23 o 
   9   4   4       16.60       18.78      8.32 o 
  10   4   4      533.31      537.78     14.44 o 
  11   4   4      139.73      128.77     11.29 o 
  12   4   4        8.36        4.16     11.48 o 
  13   4   4        5.00        3.52     12.01 o 
  14   4   4      814.78      761.91     29.61 o 
  15   4   4       56.66       67.10     15.16 o 
  16   4   4       28.07       54.50     15.56 o 
  17   4   4       82.06       79.41     16.61 o 
  18   4   4       88.77       79.62     17.18 o 
  19   4   4       24.13       15.50     16.40 o 
  20   4   4      176.79      213.80     21.48 o 
 -20   5   4       79.19      106.11     15.71 o 
 -19   5   4        0.02        7.44     16.72 o 
 -18   5   4        0.34       12.86     13.36 o 
 -17   5   4       48.30       50.19     18.12 o 
 -16   5   4        2.31       -0.22     12.29 o 
 -15   5   4        2.97        3.09     11.80 o 
 -14   5   4      153.75      200.76     18.17 o 
 -13   5   4       97.91       92.18     11.95 o 
 -12   5   4     1421.04     1382.66     31.35 o 
 -11   5   4       13.96        6.75     10.88 o 
 -10   5   4      375.59      433.09     15.41 o 
  -9   5   4      145.90      144.33     11.47 o 
  -8   5   4      104.86      125.22     10.07 o 
  -7   5   4      169.77      167.30     11.07 o 
  -6   5   4      584.38      628.91     16.10 o 
  -5   5   4        2.38       -4.34      7.53 o 
  -4   5   4       70.30       75.97      8.10 o 
  -3   5   4      730.89      658.49     15.64 o 
  -2   5   4     1304.30     1314.03     21.18 o 
  -1   5   4     1101.91     1035.19     18.26 o 
   0   5   4      711.59      639.05     14.49 o 
   1   5   4      364.13      380.55     14.36 o 
   2   5   4      500.49      473.29     12.62 o 
   3   5   4        4.63       17.19      7.00 o 
   4   5   4       16.47       14.05      7.36 o 
   5   5   4       33.64       40.47      7.93 o 
   6   5   4        1.09       -7.71      7.71 o 
   7   5   4        8.81        3.70      8.28 o 
   8   5   4       96.36       68.19      9.77 o 
   9   5   4      112.80      121.54     12.26 o 
  10   5   4     2965.90     2957.47     48.27 o 
  11   5   4       82.82       99.79     13.14 o 
  12   5   4     1535.22     1550.77     33.59 o 
  13   5   4        0.39        0.83     15.25 o 
  14   5   4      377.14      358.08     22.86 o 
  15   5   4       19.87        7.12     14.49 o 
  16   5   4        4.41       -4.77     14.87 o 
  17   5   4        0.39       -9.54     15.12 o 
  18   5   4       41.00       35.58     16.74 o 
 -19   6   4        1.51      -14.22     22.74 o 
 -18   6   4       18.78       30.19     16.01 o 
 -17   6   4       12.00       16.72     17.11 o 
 -16   6   4        2.67        5.44     14.20 o 
 -15   6   4       93.81      102.61     15.77 o 
 -14   6   4       15.11       -3.61     15.89 o 
 -13   6   4        0.86      -12.15     12.15 o 
 -12   6   4       32.00       22.05     11.46 o 
 -11   6   4        2.59      -10.56     10.56 o 
 -10   6   4       10.35       -1.73     10.44 o 
  -9   6   4      113.68       99.82     11.85 o 
  -8   6   4       23.93       17.42     10.63 o 
  -7   6   4      202.12      184.29     12.37 o 
  -6   6   4       73.08       70.65     11.92 o 
  -5   6   4      694.41      693.51     19.22 o 
  -4   6   4      876.88      844.85     19.51 o 
  -3   6   4      551.77      541.90     15.74 o 
  -2   6   4      416.85      429.11     15.25 o 
  -1   6   4      940.18      912.85     18.49 o 
   0   6   4      790.19      787.74     18.60 o 
   1   6   4       79.67       94.20     12.58 o 
   2   6   4      142.85      133.16      9.56 o 
   3   6   4       92.62       99.77      9.42 o 
   4   6   4     1133.16     1131.80     22.83 o 
   5   6   4      626.40      672.28     19.63 o 
   6   6   4       85.09       99.06     17.73 o 
   7   6   4      294.16      281.34     13.56 o 
   8   6   4      354.26      405.42     15.57 o 
   9   6   4        5.59        1.02     10.23 o 
  10   6   4      413.75      407.19     17.85 o 
  11   6   4       88.30      116.13     16.87 o 
  12   6   4       40.52        7.39     13.80 o 
  13   6   4       13.70       -7.67     14.05 o 
  14   6   4      106.22      110.32     18.41 o 
  15   6   4        4.66       23.36     15.30 o 
  16   6   4        9.21       -4.62     15.11 o 
  17   6   4      157.39      172.95     30.96 o 
 -17   7   4       64.47       46.79     19.96 o 
 -16   7   4        0.12       -0.13     17.91 o 
 -15   7   4       24.94       19.75     14.80 o 
 -14   7   4       15.02      -13.02     13.02 o 
 -13   7   4        3.54      -16.12     16.12 o 
 -12   7   4       17.01       -4.23     19.73 o 
 -11   7   4       60.13       96.99     13.76 o 
 -10   7   4       14.44        3.70     12.24 o 
  -9   7   4      376.45      422.44     16.58 o 
  -8   7   4      188.66      178.75     12.94 o 
  -7   7   4      550.66      619.32     19.27 o 
  -6   7   4       90.96       98.14     13.58 o 
  -5   7   4      607.10      610.36     22.39 o 
  -4   7   4        0.57       -8.74      9.74 o 
  -3   7   4       43.36       44.85     10.60 o 
  -2   7   4      275.94      266.48     11.61 o 
  -1   7   4      115.29      126.87     10.13 o 
   0   7   4      123.33      137.25     12.08 o 
   1   7   4        0.90       16.37      9.94 o 
   2   7   4        3.61       -5.84      9.93 o 
   3   7   4      417.29      447.97     17.53 o 
   4   7   4        8.70       17.91     10.94 o 
   5   7   4      168.14      148.14     13.56 o 
   6   7   4       37.55       14.47     11.26 o 
   7   7   4      366.88      340.22     41.26 o 
   8   7   4        0.54       -3.89     12.22 o 
   9   7   4       83.24       66.52     14.33 o 
  10   7   4        3.37       -3.74     13.12 o 
  11   7   4       38.61       39.49     14.67 o 
  12   7   4       25.50       62.24     15.30 o 
  13   7   4      145.12      175.01     18.02 o 
  14   7   4        0.30       -2.60     14.99 o 
  15   7   4      179.11      173.30     23.13 o 
 -14   8   4        4.10        1.92     18.54 o 
 -13   8   4       86.98       49.08     18.62 o 
 -12   8   4       19.48       32.37     25.41 o 
 -11   8   4       15.50       -2.00     15.50 o 
 -10   8   4        4.21        6.07     12.58 o 
  -9   8   4       19.64       17.94     12.63 o 
  -8   8   4        0.99       12.68     12.10 o 
  -7   8   4        9.61       31.43     12.33 o 
  -6   8   4        8.03        8.74     11.77 o 
  -5   8   4       57.27       78.96     12.58 o 
  -4   8   4        3.67      -11.00     11.00 o 
  -3   8   4      120.62      124.14     13.01 o 
  -2   8   4        8.88        1.50     11.02 o 
  -1   8   4        4.30       -0.30     12.07 o 
   0   8   4        7.11       -6.96     12.04 o 
   1   8   4      123.75      143.71     19.42 o 
   2   8   4      126.25      112.56     12.80 o 
   3   8   4        4.48        2.99     16.34 o 
   4   8   4      299.25      333.19     16.80 o 
   5   8   4       99.78      117.03     13.94 o 
   6   8   4       44.39       92.77     20.65 o 
   7   8   4      589.21      621.11     24.29 o 
   8   8   4       22.57       41.81     14.17 o 
   9   8   4      117.80      113.33     16.06 o 
  10   8   4       68.19       48.49     15.30 o 
  11   8   4        0.45       -4.94     14.78 o 
  12   8   4        9.41       21.25     16.87 o 
 -10   9   4       31.31       31.20     18.50 o 
  -9   9   4      116.88      136.60     18.17 o 
  -8   9   4       28.90        0.97     15.51 o 
  -7   9   4       72.24       93.26     20.84 o 
  -6   9   4      135.16      133.94     24.83 o 
  -5   9   4       74.75       64.22     17.88 o 
  -4   9   4       35.64       23.69     16.18 o 
  -3   9   4        0.00      -16.76     16.76 o 
  -2   9   4      169.36      170.38     16.49 o 
  -1   9   4       19.51        1.08     13.62 o 
   0   9   4      642.19      705.39     30.27 o 
   1   9   4        2.59        2.24     13.32 o 
   2   9   4       34.92       94.62     15.40 o 
   3   9   4       14.68       31.29     14.30 o 
   4   9   4       15.10       -1.51     13.55 o 
   5   9   4       72.75       57.81     15.05 o 
   6   9   4       15.41       -4.93     14.20 o 
   7   9   4       66.41       64.80     15.71 o 
   8   9   4       15.78       -0.39     15.02 o 
 -23   1   5       16.64      -10.85     15.35 o 
 -22   1   5        6.23      -13.40     13.40 o 
 -21   1   5       20.56       15.67     12.31 o 
 -20   1   5       25.28       45.87     17.57 o 
 -19   1   5      745.33      645.61     20.14 o 
 -18   1   5       94.92      102.18     12.09 o 
 -17   1   5      360.04      339.96     15.30 o 
 -16   1   5     1188.60     1093.65     23.78 o 
 -15   1   5        4.23        5.51      8.86 o 
 -14   1   5       48.93       67.12      8.35 o 
 -13   1   5      276.97      249.25      9.44 o 
 -12   1   5        1.22       -5.14      6.35 o 
 -11   1   5     1250.00     1250.08     17.34 o 
 -10   1   5      748.17      805.82     12.90 o 
  -9   1   5     1303.04     1367.64     17.35 o 
  -8   1   5     1207.97     1238.52     15.52 o 
  -7   1   5     7473.29     7301.25     68.15 o 
  -6   1   5      901.84      916.60     11.32 o 
  -5   1   5     4682.80     4477.76     46.41 o 
  -4   1   5      355.83      428.28      6.69 o 
  -3   1   5     3539.21     3341.57     39.52 o 
  -2   1   5     6794.19     6520.78     85.49 o 
  -1   1   5     1518.69     1310.31     21.20 o 
   0   1   5       70.10       79.99      5.68 o 
   1   1   5     1638.56     1562.81     24.01 o 
   2   1   5      503.93      498.33      8.98 o 
   3   1   5      418.54      468.42      9.19 o 
   4   1   5      365.43      387.81      9.01 o 
   5   1   5       54.54       85.67      5.46 o 
   6   1   5        1.27        1.92      5.14 o 
   7   1   5      407.83      491.54     13.03 o 
   8   1   5       35.99       40.94      6.53 o 
   9   1   5        1.67        3.03      6.44 o 
  10   1   5      466.35      482.55     12.86 o 
  11   1   5       39.65       31.35      7.85 o 
  12   1   5      402.40      429.96     11.98 o 
  13   1   5      378.39      411.07     12.86 o 
  14   1   5     1611.86     1666.40     26.94 o 
  15   1   5     1009.90      999.16     25.40 o 
  16   1   5      404.10      419.43     19.09 o 
  17   1   5      266.52      282.47     19.57 o 
  18   1   5       10.32        0.27     15.23 o 
  19   1   5       23.57       27.77     16.13 o 
  20   1   5        7.61      -11.42     20.51 o 
  21   1   5       95.94       94.98     17.23 o 
 -23   2   5        0.92       17.19     14.77 o 
 -22   2   5        8.75       19.08     15.90 o 
 -21   2   5       69.16       73.70     14.51 o 
 -20   2   5       31.46       28.54     11.38 o 
 -19   2   5        1.98      -10.24     10.24 o 
 -18   2   5        0.54       -9.81      9.81 o 
 -17   2   5        1.27        4.55     10.78 o 
 -16   2   5        0.00      -10.38     10.38 o 
 -15   2   5     1882.38     1952.43     31.12 o 
 -14   2   5      382.97      401.82     13.83 o 
 -13   2   5       14.15        6.36      8.45 o 
 -12   2   5     1734.14     1761.03     26.95 o 
 -11   2   5      104.74      119.71      8.04 o 
 -10   2   5     1004.69      982.45     17.02 o 
  -9   2   5     3977.50     3895.79     48.95 o 
  -8   2   5        0.19        3.31      5.17 o 
  -7   2   5        1.93       10.82      3.85 o 
  -6   2   5      882.30      836.38     11.38 o 
  -5   2   5      824.65      791.88     13.40 o 
  -4   2   5       22.31       27.98      3.70 o 
  -3   2   5    10416.65     9671.51    125.48 o 
  -2   2   5     5337.64     4818.11     63.72 o 
  -1   2   5      509.06      473.32      9.56 o 
   0   2   5       32.36       28.14      3.68 o 
   1   2   5       65.20       90.01      4.38 o 
   2   2   5     2789.88     2942.19     34.58 o 
   3   2   5      592.13      665.23     11.97 o 
   4   2   5        3.94       11.27      4.73 o 
   5   2   5       98.15      107.52      6.13 o 
   6   2   5      324.84      343.38     10.05 o 
   7   2   5     1326.39     1366.68     21.19 o 
   8   2   5      125.95      142.96      8.65 o 
   9   2   5        1.66        0.24      5.23 o 
  10   2   5        1.87       -5.16      5.16 o 
  11   2   5      122.43      154.47      9.64 o 
  12   2   5      701.14      707.59     16.42 o 
  13   2   5        0.07       -2.11      9.76 o 
  14   2   5      804.49      859.88     23.82 o 
  15   2   5       17.31       -5.56     14.50 o 
  16   2   5       56.26       86.63     15.66 o 
  17   2   5       22.11       14.43     16.08 o 
  18   2   5        0.67       -8.50     16.45 o 
  19   2   5       70.58       57.72     16.91 o 
  20   2   5      148.47      154.91     19.46 o 
  21   2   5        8.76       -6.63     17.45 o 
 -22   3   5        9.15        8.37     12.90 o 
 -21   3   5       43.56       35.89     12.71 o 
 -20   3   5       16.03       29.55     12.06 o 
 -19   3   5      246.93      227.49     16.05 o 
 -18   3   5      131.69      142.71     13.22 o 
 -17   3   5       61.09       19.92     10.77 o 
 -16   3   5       92.11       94.14     12.69 o 
 -15   3   5      185.94      177.31     12.33 o 
 -14   3   5      279.67      278.81     13.15 o 
 -13   3   5        4.13       -2.81      6.03 o 
 -12   3   5       16.66       -6.99      7.90 o 
 -11   3   5       74.20       94.83     10.04 o 
 -10   3   5     2360.23     2238.83     31.30 o 
  -9   3   5     1089.21     1073.93     17.96 o 
  -8   3   5      338.11      312.19      9.19 o 
  -7   3   5     1218.53     1244.11     20.53 o 
  -6   3   5      133.97      143.97      6.93 o 
  -5   3   5      110.76       82.63      5.93 o 
  -4   3   5     1265.51     1237.44     18.60 o 
  -3   3   5       47.44       65.84      4.35 o 
  -2   3   5     1077.40     1073.30     14.53 o 
  -1   3   5     2311.52     2249.79     25.44 o 
   0   3   5     1227.13     1230.54     21.87 o 
   1   3   5      121.05       84.28      5.40 o 
   2   3   5     1817.84     1960.27     25.22 o 
   3   3   5       82.17       58.30      7.46 o 
   4   3   5     2101.41     2153.96     31.26 o 
   5   3   5      548.10      555.17     20.33 o 
   6   3   5        3.32       -1.54      3.76 o 
   7   3   5       57.94       49.56      6.01 o 
   8   3   5       87.98       97.61      9.37 o 
   9   3   5       87.29       94.35      8.46 o 
  10   3   5        0.63       14.67      8.43 o 
  11   3   5       67.25       51.45     10.19 o 
  12   3   5     4153.47     3992.79     60.84 o 
  13   3   5      441.14      460.02     18.91 o 
  14   3   5     2702.84     2559.35     52.85 o 
  15   3   5       13.76       31.98     14.31 o 
  16   3   5       53.97       40.83     15.24 o 
  17   3   5        0.22      -13.41     14.51 o 
  18   3   5      130.00      115.93     18.28 o 
  19   3   5       36.24       50.59     17.09 o 
  20   3   5       39.24       51.29     17.92 o 
 -21   4   5        5.41      -13.39     13.39 o 
 -20   4   5        3.44      -10.82     15.79 o 
 -19   4   5       16.16       23.48     13.27 o 
 -18   4   5       13.73       11.67     14.05 o 
 -17   4   5       16.06       22.08     12.41 o 
 -16   4   5       67.74       91.84     11.59 o 
 -15   4   5       47.99       54.85     10.89 o 
 -14   4   5     1494.88     1431.20     27.06 o 
 -13   4   5        0.51       -9.81      9.81 o 
 -12   4   5      966.73      968.97     20.00 o 
 -11   4   5      168.66      155.97      9.92 o 
 -10   4   5     2543.75     2602.57     40.87 o 
  -9   4   5      113.84      134.32      8.98 o 
  -8   4   5       54.20       87.52      8.80 o 
  -7   4   5     1065.02     1002.49     28.72 o 
  -6   4   5        6.27       -5.72      5.72 o 
  -5   4   5       44.23       34.98      5.80 o 
  -4   4   5       68.84       69.51      7.39 o 
  -3   4   5      163.06      108.38      6.34 o 
  -2   4   5      511.17      509.49     12.89 o 
  -1   4   5      534.27      518.70     10.76 o 
   0   4   5      155.51      175.74      6.85 o 
   1   4   5        0.02       -5.02      5.18 o 
   2   4   5     7754.13     8067.53     94.22 o 
   3   4   5     7520.02     7887.10     92.41 o 
   4   4   5      866.49      882.23     14.99 o 
   5   4   5     2282.29     2182.89     29.42 o 
   6   4   5        0.00       -3.85      6.88 o 
   7   4   5      155.28      168.96      9.53 o 
   8   4   5       32.62       27.71      8.24 o 
   9   4   5      176.15      154.19     10.14 o 
  10   4   5       54.06       28.35      9.80 o 
  11   4   5      676.56      676.93     21.22 o 
  12   4   5       14.93       20.12     11.49 o 
  13   4   5        0.10      -12.39     12.39 o 
  14   4   5      321.47      289.53     18.65 o 
  15   4   5       90.60      104.16     16.15 o 
  16   4   5      395.50      375.91     34.44 o 
  17   4   5      177.49      146.12     18.20 o 
  18   4   5       63.12       56.32     17.00 o 
  19   4   5        9.29       29.53     18.43 o 
 -20   5   5      615.13      587.45     26.21 o 
 -19   5   5       83.21       84.84     14.83 o 
 -18   5   5      150.32      160.78     15.39 o 
 -17   5   5       43.39       42.41     13.39 o 
 -16   5   5      164.89      151.94     14.46 o 
 -15   5   5        3.56       -0.08     11.05 o 
 -14   5   5      647.08      633.74     37.54 o 
 -13   5   5       69.06       75.74     11.56 o 
 -12   5   5        0.86       -2.02     10.27 o 
 -11   5   5        1.83        4.46     10.41 o 
 -10   5   5      602.13      617.04     17.42 o 
  -9   5   5       86.05       77.80     10.74 o 
  -8   5   5        0.34        1.37      8.60 o 
  -7   5   5       26.56       25.49      8.61 o 
  -6   5   5      366.49      376.00     12.27 o 
  -5   5   5      452.02      470.99     13.40 o 
  -4   5   5      209.79      225.40      9.36 o 
  -3   5   5      363.96      357.33     10.66 o 
  -2   5   5      372.31      416.08     11.08 o 
  -1   5   5      699.10      660.69     14.08 o 
   0   5   5     1324.75     1287.13     20.31 o 
   1   5   5      569.17      566.65     13.95 o 
   2   5   5       16.36       10.88      7.43 o 
   3   5   5       98.81      117.70      8.37 o 
   4   5   5      788.12      809.37     17.99 o 
   5   5   5      305.43      336.51     11.43 o 
   6   5   5       45.93       48.68      8.93 o 
   7   5   5      119.84      124.71      9.66 o 
   8   5   5       73.90       59.53     10.36 o 
   9   5   5       15.49        3.45     11.01 o 
  10   5   5      577.99      597.53     19.11 o 
  11   5   5      117.91      103.94     12.95 o 
  12   5   5       29.61       54.76     19.70 o 
  13   5   5      178.98      173.19     16.48 o 
  14   5   5        0.99       15.88     17.34 o 
  15   5   5       12.02       -8.50     14.42 o 
  16   5   5       10.42       10.14     15.35 o 
  17   5   5        2.56       15.63     15.75 o 
  18   5   5        0.08       10.42     18.72 o 
 -19   6   5       44.04       29.33     20.11 o 
 -18   6   5        0.58       12.31     33.13 o 
 -17   6   5      101.41       67.31     19.38 o 
 -16   6   5       46.40       56.66     25.65 o 
 -15   6   5       26.59       16.30     13.26 o 
 -14   6   5       38.33       24.95     13.03 o 
 -13   6   5      151.22      122.16     13.37 o 
 -12   6   5       70.48       51.27     11.64 o 
 -11   6   5        0.08       -5.44     12.53 o 
 -10   6   5      141.62      106.85     11.81 o 
  -9   6   5       41.12       19.59     14.47 o 
  -8   6   5      105.93      126.71     13.48 o 
  -7   6   5     1115.74     1065.70     26.51 o 
  -6   6   5      155.18      157.30     11.71 o 
  -5   6   5      223.70      213.91     12.60 o 
  -4   6   5      647.73      632.04     18.26 o 
  -3   6   5       18.42        5.29      9.21 o 
  -2   6   5      466.79      465.37     13.05 o 
  -1   6   5      155.49      175.16      9.09 o 
   0   6   5      238.61      248.11     11.40 o 
   1   6   5       26.78       18.46      8.40 o 
   2   6   5       43.79       44.88      9.16 o 
   3   6   5       11.33        0.78      8.73 o 
   4   6   5       11.78        7.68      9.11 o 
   5   6   5      994.82     1018.68     23.69 o 
   6   6   5        1.40       -3.64      9.73 o 
   7   6   5      241.34      226.84     12.91 o 
   8   6   5        0.24        0.40      9.49 o 
   9   6   5      447.05      388.17     22.13 o 
  10   6   5       61.75       55.86     13.09 o 
  11   6   5      334.41      314.04     18.60 o 
  12   6   5      241.30      277.15     33.73 o 
  13   6   5       78.35       64.91     15.42 o 
  14   6   5       27.26       54.89     20.36 o 
  15   6   5        1.84      -14.63     14.63 o 
  16   6   5        7.47        8.69     16.00 o 
 -17   7   5       26.20       48.16     20.25 o 
 -16   7   5       81.75      107.55     20.43 o 
 -15   7   5        7.69        2.80     17.69 o 
 -14   7   5        2.78      -10.35     22.14 o 
 -13   7   5       10.98        4.65     14.45 o 
 -12   7   5       38.53       59.05     13.51 o 
 -11   7   5       14.66       -5.49     11.53 o 
 -10   7   5        5.67        3.44     11.14 o 
  -9   7   5        2.37       -1.77     11.90 o 
  -8   7   5      140.26      116.72     11.95 o 
  -7   7   5      362.40      369.04     19.47 o 
  -6   7   5      184.26      174.20     12.16 o 
  -5   7   5       81.54       77.12     10.82 o 
  -4   7   5      161.36      135.20     13.31 o 
  -3   7   5      384.75      385.16     16.97 o 
  -2   7   5      886.52      903.44     24.40 o 
  -1   7   5      321.45      333.15     16.73 o 
   0   7   5     1919.84     1984.73     38.88 o 
   1   7   5      334.42      338.32     14.08 o 
   2   7   5        5.88        6.18     19.51 o 
   3   7   5      273.90      309.80     15.12 o 
   4   7   5       58.40       28.98     10.29 o 
   5   7   5       23.34       12.27     10.04 o 
   6   7   5       54.58       76.23     11.71 o 
   7   7   5       23.73       11.46     12.72 o 
   8   7   5        4.10        3.67     12.49 o 
   9   7   5        3.51        1.28     15.97 o 
  10   7   5        0.00      -13.17     13.17 o 
  11   7   5      100.98       97.50     15.66 o 
  12   7   5      569.52      559.45     24.04 o 
  13   7   5        3.31        8.75     15.05 o 
  14   7   5        0.01       -3.49     15.57 o 
 -14   8   5       15.62       -8.62     18.14 o 
 -13   8   5       42.44       54.85     18.96 o 
 -12   8   5      146.32      141.56     19.78 o 
 -11   8   5        0.30      -19.99     19.99 o 
 -10   8   5      105.29      125.25     17.47 o 
  -9   8   5       18.02       11.78     14.55 o 
  -8   8   5       15.31       19.19     12.26 o 
  -7   8   5        8.55      -11.27     11.27 o 
  -6   8   5        3.60       -0.69     11.30 o 
  -5   8   5      237.49      244.67     14.03 o 
  -4   8   5        0.35       -9.12     10.65 o 
  -3   8   5        9.08      -13.13     13.13 o 
  -2   8   5        5.04      -11.23     11.23 o 
  -1   8   5       31.44       24.08     11.97 o 
   0   8   5        0.06        2.89     11.76 o 
   1   8   5        4.90        6.69     12.21 o 
   2   8   5      410.20      387.19     21.60 o 
   3   8   5       44.71       48.43     14.62 o 
   4   8   5      277.10      294.91     16.34 o 
   5   8   5      190.81      181.91     18.01 o 
   6   8   5       18.70       37.58     13.73 o 
   7   8   5      531.20      559.18     43.30 o 
   8   8   5       95.73       75.99     18.84 o 
   9   8   5        0.63       -7.08     13.80 o 
  10   8   5        8.58       -2.53     17.97 o 
  11   8   5        7.68       18.31     15.37 o 
 -10   9   5       64.28       84.13     19.85 o 
  -9   9   5       21.46       27.61     16.25 o 
  -8   9   5       28.14       18.29     15.98 o 
  -7   9   5       69.72       74.46     16.51 o 
  -6   9   5       20.99       16.10     15.34 o 
  -5   9   5      138.57      119.20     16.58 o 
  -4   9   5       82.18       85.10     15.77 o 
  -3   9   5      129.98       87.75     17.98 o 
  -2   9   5       87.84       97.57     18.21 o 
  -1   9   5       10.67       26.62     16.18 o 
   0   9   5      276.67      294.73     21.73 o 
   1   9   5      317.84      281.91     21.64 o 
   2   9   5       83.30       76.72     17.71 o 
   3   9   5      280.18      289.37     22.27 o 
   4   9   5      199.09      202.56     20.81 o 
   5   9   5       35.61       47.10     17.93 o 
   6   9   5        4.74       10.87     17.10 o 
   7   9   5        4.26        8.18     17.17 o 
 -23   0   6       74.56       93.13     24.54 o 
 -22   0   6       54.86       48.04     18.62 o 
 -21   0   6       30.38        8.36     16.96 o 
 -20   0   6        0.76        9.37     15.88 o 
 -19   0   6      184.68      130.76     18.42 o 
 -18   0   6       14.89        5.51     15.13 o 
 -17   0   6      282.79      297.62     20.40 o 
 -16   0   6      144.63      150.57     17.98 o 
 -15   0   6     1071.33     1136.45     38.12 o 
 -14   0   6      373.64      407.22     17.78 o 
 -13   0   6       46.10       36.19     11.45 o 
 -12   0   6        0.16       -3.23     11.60 o 
 -11   0   6     5657.00     5991.55     94.49 o 
 -10   0   6        2.64        5.09      7.47 o 
  -9   0   6      249.00      307.23     10.79 o 
  -8   0   6      184.04      228.01      7.93 o 
  -7   0   6      101.99       55.85      4.52 o 
  -6   0   6       15.99       23.31      4.10 o 
  -5   0   6     2388.58     2156.61     29.49 o 
  -4   0   6      175.75      179.09      7.58 o 
  -3   0   6    24692.38    23643.54    396.42 o 
  -2   0   6      145.57      145.54      6.20 o 
  -1   0   6     1969.72     1780.80     42.48 o 
   0   0   6       93.68       79.93      5.12 o 
   1   0   6     9543.89     8606.06    125.02 o 
   2   0   6       10.75        2.78      4.99 o 
   3   0   6     2839.57     2604.32     45.56 o 
   4   0   6        0.03        3.04      6.56 o 
   5   0   6     2790.75     2758.54     52.12 o 
   6   0   6      843.55      867.73     29.59 o 
   7   0   6      142.65      194.41     10.57 o 
   8   0   6       10.57       17.54      8.89 o 
   9   0   6     3215.09     3270.92     55.03 o 
  10   0   6        2.02       -3.72     10.28 o 
  11   0   6      289.39      350.93     16.20 o 
  12   0   6     1408.30     1449.14     45.59 o 
  13   0   6      678.46      707.90     27.41 o 
  14   0   6      256.63      236.09     22.57 o 
  15   0   6     1530.46     1445.49     43.67 o 
  16   0   6        6.19        4.76     20.51 o 
  17   0   6      516.39      449.84     35.01 o 
  18   0   6      379.12      452.70     27.50 o 
  19   0   6     1159.11     1262.25     43.27 o 
  20   0   6       42.99       88.41     23.04 o 
  21   0   6       49.21       53.63     24.22 o 
 -23   1   6       20.35        8.18     14.24 o 
 -22   1   6       30.25       47.33     13.10 o 
 -21   1   6       64.24       59.87     13.34 o 
 -20   1   6       26.70       42.19     12.11 o 
 -19   1   6      725.69      593.14     19.30 o 
 -18   1   6      109.85      102.61     11.89 o 
 -17   1   6      195.57      201.68     12.57 o 
 -16   1   6      905.04      857.90     20.20 o 
 -15   1   6        2.36        4.10      9.44 o 
 -14   1   6       15.63       11.98      8.84 o 
 -13   1   6       48.04       30.91      7.49 o 
 -12   1   6       20.81       15.59      6.51 o 
 -11   1   6      213.90      195.59      7.50 o 
 -10   1   6       22.52       23.87      5.40 o 
  -9   1   6     1211.37     1234.79     16.80 o 
  -8   1   6      284.54      295.14      6.63 o 
  -7   1   6     4505.42     4288.06     43.40 o 
  -6   1   6      181.51      183.02      4.86 o 
  -5   1   6       32.13       27.62      3.36 o 
  -4   1   6      447.62      449.66      7.54 o 
  -3   1   6      279.02      249.24      8.34 o 
  -2   1   6     2660.46     2593.26     37.45 o 
  -1   1   6     1516.93     1724.55     28.21 o 
   0   1   6     2081.09     1998.16     32.03 o 
   1   1   6      116.96      125.60      5.06 o 
   2   1   6      546.39      585.86      9.75 o 
   3   1   6      772.72      814.04     12.40 o 
   4   1   6        6.45        5.76      4.57 o 
   5   1   6     9900.95    10747.83    119.24 o 
   6   1   6      110.95      128.71      6.76 o 
   7   1   6       42.60       61.10      6.49 o 
   8   1   6      365.35      382.21     10.20 o 
   9   1   6       32.56       48.41      7.47 o 
  10   1   6       77.35       94.58      8.68 o 
  11   1   6      322.91      365.89     12.60 o 
  12   1   6      367.91      355.58     11.43 o 
  13   1   6      369.56      414.95     13.34 o 
  14   1   6      183.16      210.65     13.49 o 
  15   1   6      108.21      107.38     13.08 o 
  16   1   6     1911.37     1863.09     39.06 o 
  17   1   6     1052.35     1030.10     29.05 o 
  18   1   6       65.96       54.33     16.26 o 
  19   1   6       51.88       31.02     17.18 o 
  20   1   6       43.10       38.95     17.34 o 
  21   1   6       31.20       44.84     20.54 o 
 -23   2   6       17.95        5.43     14.42 o 
 -22   2   6       12.68       13.81     13.56 o 
 -21   2   6       59.65       39.83     13.93 o 
 -20   2   6        0.19       -1.72     11.68 o 
 -19   2   6       73.04       58.32     12.11 o 
 -18   2   6       28.31       28.66     10.34 o 
 -17   2   6      141.62      126.30     10.81 o 
 -16   2   6       15.79        5.40      9.42 o 
 -15   2   6       82.10      104.22     15.88 o 
 -14   2   6      406.93      400.73     13.04 o 
 -13   2   6      266.62      268.08     11.07 o 
 -12   2   6      218.61      270.27     10.22 o 
 -11   2   6      612.93      629.27     14.15 o 
 -10   2   6     2467.64     2402.90     32.31 o 
  -9   2   6      712.75      723.88     12.62 o 
  -8   2   6     3940.77     3729.09     40.88 o 
  -7   2   6        0.69       -3.79      4.75 o 
  -6   2   6      385.21      315.43      7.23 o 
  -5   2   6      196.57      194.21      7.41 o 
  -4   2   6      697.18      718.68     16.75 o 
  -3   2   6      129.68      141.00      5.55 o 
  -2   2   6      285.90      277.39      7.05 o 
  -1   2   6       26.89       18.03      3.88 o 
   0   2   6     1544.84     1601.30     22.63 o 
   1   2   6      235.26      231.36      6.76 o 
   2   2   6      402.13      354.00      8.40 o 
   3   2   6       28.58       31.48      4.83 o 
   4   2   6     4176.35     4800.58     58.41 o 
   5   2   6      236.44      257.57      8.40 o 
   6   2   6        1.49       -5.02      6.03 o 
   7   2   6        4.16       18.06      6.60 o 
   8   2   6      103.28       95.32     10.48 o 
   9   2   6        5.90        6.87      4.85 o 
  10   2   6      167.85      172.18     12.51 o 
  11   2   6      134.37      141.52     10.74 o 
  12   2   6     1409.29     1463.49     26.60 o 
  13   2   6      420.99      386.19     18.70 o 
  14   2   6     2225.11     2208.56     46.33 o 
  15   2   6       47.24       39.55     13.39 o 
  16   2   6      990.73      968.52     30.75 o 
  17   2   6       97.49       96.95     16.59 o 
  18   2   6       16.44       20.67     15.62 o 
  19   2   6       28.10       32.17     16.75 o 
  20   2   6       64.46       55.11     17.93 o 
 -22   3   6       41.57       40.24     14.59 o 
 -21   3   6       16.30        1.49     11.94 o 
 -20   3   6      110.77       78.90     12.81 o 
 -19   3   6      102.33       98.01     11.89 o 
 -18   3   6      195.59      187.55     14.59 o 
 -17   3   6      181.74      213.59     14.84 o 
 -16   3   6       61.19       61.85     10.83 o 
 -15   3   6      999.59      981.13     22.15 o 
 -14   3   6     2771.51     2683.19     38.66 o 
 -13   3   6       33.04       19.57      8.99 o 
 -12   3   6      115.61       98.08     10.46 o 
 -11   3   6      208.72      223.26      9.72 o 
 -10   3   6      922.53      992.00     16.00 o 
  -9   3   6      839.73      816.73     14.54 o 
  -8   3   6     1367.96     1372.62     21.04 o 
  -7   3   6       40.09       45.66      6.12 o 
  -6   3   6      277.83      236.44      7.86 o 
  -5   3   6      997.67      975.36     16.40 o 
  -4   3   6      404.97      356.87     10.66 o 
  -3   3   6      576.46      570.57     11.42 o 
  -2   3   6     2887.88     2695.41     32.82 o 
  -1   3   6       74.63       72.14      4.96 o 
   0   3   6      850.73      838.73     12.77 o 
   1   3   6      611.61      643.99     11.17 o 
   2   3   6     2957.10     2859.24     35.17 o 
   3   3   6      174.05      190.94      8.79 o 
   4   3   6      841.66      872.16     15.42 o 
   5   3   6       66.47       66.22      7.69 o 
   6   3   6      757.30      765.37     24.51 o 
   7   3   6       34.18       32.78      6.24 o 
   8   3   6      877.41      838.43     17.87 o 
   9   3   6       11.95        0.09      6.44 o 
  10   3   6      733.25      758.57     17.29 o 
  11   3   6      448.07      476.44     14.84 o 
  12   3   6     2774.04     2807.19     43.63 o 
  13   3   6        2.02        1.68     13.44 o 
  14   3   6      623.34      612.63     23.79 o 
  15   3   6      339.07      328.37     27.04 o 
  16   3   6      316.33      281.16     20.38 o 
  17   3   6       24.01       29.23     15.86 o 
  18   3   6       15.76       10.56     15.92 o 
  19   3   6       59.23       42.17     17.05 o 
  20   3   6        4.34       -9.71     17.00 o 
 -21   4   6        8.50        9.65     16.01 o 
 -20   4   6       29.00       37.11     13.82 o 
 -19   4   6        6.71       13.65     13.16 o 
 -18   4   6        8.00       -2.84     12.43 o 
 -17   4   6      114.36      103.41     12.16 o 
 -16   4   6        6.89      -10.14     10.14 o 
 -15   4   6      750.87      726.03     19.12 o 
 -14   4   6      308.17      314.01     14.97 o 
 -13   4   6      339.92      377.58     14.65 o 
 -12   4   6      341.61      347.34     13.65 o 
 -11   4   6      156.14      171.61     10.95 o 
 -10   4   6      347.41      352.29     12.44 o 
  -9   4   6       16.35       15.44      6.34 o 
  -8   4   6      284.97      293.44     12.37 o 
  -7   4   6     4276.34     4371.43     64.01 o 
  -6   4   6      271.71      279.23     10.02 o 
  -5   4   6       44.39       51.80      7.78 o 
  -4   4   6      109.55       93.14      8.88 o 
  -3   4   6       37.01       23.59      5.17 o 
  -2   4   6        0.32       -4.50      4.50 o 
  -1   4   6     1204.99     1253.19     20.31 o 
   0   4   6      174.36      184.09      7.62 o 
   1   4   6        1.06       -4.39      4.39 o 
   2   4   6     2623.41     2688.51     38.25 o 
   3   4   6       10.77       14.25      6.20 o 
   4   4   6        7.40        7.05      4.25 o 
   5   4   6      160.76      165.85      9.34 o 
   6   4   6      229.54      210.79      9.57 o 
   7   4   6      200.27      205.94     10.36 o 
   8   4   6      111.39      110.44      9.91 o 
   9   4   6       16.64        7.99      9.74 o 
  10   4   6      206.69      197.34     12.69 o 
  11   4   6       54.39       43.66     11.96 o 
  12   4   6     1458.99     1370.47     31.76 o 
  13   4   6       66.74       36.90     14.18 o 
  14   4   6      152.03      151.40     16.51 o 
  15   4   6      196.61      195.51     18.01 o 
  16   4   6       60.45       95.27     16.61 o 
  17   4   6       15.99      -11.69     15.36 o 
  18   4   6        4.96      -15.86     15.86 o 
  19   4   6      605.36      618.02     28.37 o 
 -20   5   6        3.76        3.83     16.00 o 
 -19   5   6      142.22      152.71     18.15 o 
 -18   5   6       27.99       38.36     16.45 o 
 -17   5   6      967.54     1017.22     27.17 o 
 -16   5   6       12.58       23.68     13.14 o 
 -15   5   6       19.44        5.54     15.74 o 
 -14   5   6      132.87      178.79     14.55 o 
 -13   5   6        0.89       -9.44      9.72 o 
 -12   5   6       22.42       -5.05     10.04 o 
 -11   5   6      965.93      972.26     22.11 o 
 -10   5   6        4.25        7.40      9.71 o 
  -9   5   6       71.93       93.33     10.22 o 
  -8   5   6       37.91       40.85      9.08 o 
  -7   5   6       57.85       42.48      8.79 o 
  -6   5   6      113.38      113.91      9.14 o 
  -5   5   6      788.31      756.55     17.03 o 
  -4   5   6      352.12      368.38     16.32 o 
  -3   5   6      520.34      535.48     14.31 o 
  -2   5   6      200.49      210.22      8.95 o 
  -1   5   6       78.03       80.89      7.71 o 
   0   5   6      583.16      577.42     13.97 o 
   1   5   6       86.68      107.41      9.97 o 
   2   5   6       34.83       32.32      7.63 o 
   3   5   6       31.92       46.59      7.91 o 
   4   5   6      216.53      230.91     10.54 o 
   5   5   6      389.98      398.75     13.22 o 
   6   5   6        0.36       -6.32      8.62 o 
   7   5   6      457.53      433.52     14.35 o 
   8   5   6      103.61       99.03     13.57 o 
   9   5   6      667.86      687.67     20.60 o 
  10   5   6       44.14       61.46     11.43 o 
  11   5   6      189.37      169.00     15.76 o 
  12   5   6       41.03       51.75     14.25 o 
  13   5   6        3.04       -7.31     13.49 o 
  14   5   6       68.71       71.53     18.26 o 
  15   5   6      199.52      221.42     21.29 o 
  16   5   6       92.04       67.42     16.53 o 
  17   5   6       13.24       10.03     16.16 o 
 -19   6   6      133.64      129.58     22.18 o 
 -18   6   6        0.01        4.36     18.13 o 
 -17   6   6      516.41      492.52     27.29 o 
 -16   6   6        1.24       -0.85     17.15 o 
 -15   6   6        0.10      -12.57     12.57 o 
 -14   6   6       30.89       25.82     12.23 o 
 -13   6   6       45.79       38.21     16.68 o 
 -12   6   6        1.36       -4.78     10.99 o 
 -11   6   6        0.53       -9.70      9.70 o 
 -10   6   6      439.75      408.28     15.64 o 
  -9   6   6       34.38       19.69     10.40 o 
  -8   6   6      179.95      155.29     14.05 o 
  -7   6   6      474.48      519.61     16.70 o 
  -6   6   6       12.39       -0.34      9.83 o 
  -5   6   6      190.77      206.71     12.02 o 
  -4   6   6       29.80       29.86      9.71 o 
  -3   6   6      755.54      756.06     19.64 o 
  -2   6   6      575.68      530.60     14.14 o 
  -1   6   6     1526.66     1509.70     27.98 o 
   0   6   6       23.89        9.84      8.69 o 
   1   6   6       13.32        4.90      8.78 o 
   2   6   6      985.46      974.76     20.98 o 
   3   6   6      187.86      193.90     11.22 o 
   4   6   6      139.39      122.27     10.49 o 
   5   6   6      425.79      466.44     16.34 o 
   6   6   6        7.89        2.88      9.66 o 
   7   6   6       48.87       51.53     10.39 o 
   8   6   6        6.74        4.66      9.83 o 
   9   6   6       97.30       74.17     11.16 o 
  10   6   6      157.83      156.64     13.77 o 
  11   6   6       14.13       14.60     13.59 o 
  12   6   6      187.05      176.86     17.02 o 
  13   6   6       26.05       32.70     15.01 o 
  14   6   6       39.44       25.26     15.69 o 
  15   6   6        4.92      -13.04     15.37 o 
  16   6   6       27.79        5.76     16.66 o 
 -17   7   6        0.53      -20.57     22.61 o 
 -16   7   6      171.85      108.78     20.75 o 
 -15   7   6        0.90      -16.55     16.55 o 
 -14   7   6      122.32       84.59     18.58 o 
 -13   7   6       12.64      -12.27     14.96 o 
 -12   7   6       19.13       -2.37     14.79 o 
 -11   7   6      125.66      138.37     24.61 o 
 -10   7   6       60.18       39.20     11.50 o 
  -9   7   6        0.08      -10.24     10.24 o 
  -8   7   6      343.80      385.24     17.62 o 
  -7   7   6       15.22       15.92     10.09 o 
  -6   7   6       48.27       41.12     10.30 o 
  -5   7   6       65.49       43.71     10.28 o 
  -4   7   6      855.27      828.78     26.88 o 
  -3   7   6       71.62       54.94     10.55 o 
  -2   7   6     1884.36     1975.38     32.68 o 
  -1   7   6        0.00       -4.73     11.76 o 
   0   7   6      373.82      376.00     21.92 o 
   1   7   6       13.74       -4.79     12.58 o 
   2   7   6      355.50      346.67     15.40 o 
   3   7   6       67.75       51.84     10.53 o 
   4   7   6      310.01      285.70     13.72 o 
   5   7   6       37.32       51.41     10.74 o 
   6   7   6       30.94       26.19     10.52 o 
   7   7   6        2.50        1.60     12.40 o 
   8   7   6      178.68      147.59     15.53 o 
   9   7   6        1.36       -8.46     13.15 o 
  10   7   6        4.17        4.36     13.73 o 
  11   7   6        6.44        2.69     14.06 o 
  12   7   6      427.76      465.39     22.84 o 
  13   7   6        5.81       13.28     15.61 o 
  14   7   6      418.02      481.95     24.28 o 
 -14   8   6       16.16      -13.79     18.16 o 
 -13   8   6        3.76        2.62     26.83 o 
 -12   8   6       85.84       95.42     19.79 o 
 -11   8   6       41.30       26.62     15.59 o 
 -10   8   6      151.62      138.43     17.24 o 
  -9   8   6       10.73       -7.68     14.31 o 
  -8   8   6       43.79       35.15     14.96 o 
  -7   8   6       32.60       21.25     13.14 o 
  -6   8   6       10.58       -8.57     12.44 o 
  -5   8   6      295.53      315.60     19.09 o 
  -4   8   6       16.04       19.04     11.03 o 
  -3   8   6        9.92       -8.59     10.50 o 
  -2   8   6      132.06      148.93     13.71 o 
  -1   8   6      143.61      157.60     13.76 o 
   0   8   6      372.94      378.32     17.03 o 
   1   8   6        4.76       25.60     12.03 o 
   2   8   6     1155.47     1148.03     32.74 o 
   3   8   6      566.13      569.30     30.63 o 
   4   8   6       98.93       98.10     14.73 o 
   5   8   6      159.54      144.66     15.42 o 
   6   8   6       66.38       84.67     14.70 o 
   7   8   6       28.75       41.73     14.58 o 
   8   8   6       84.64      101.76     15.57 o 
   9   8   6      101.16      121.44     16.12 o 
  10   8   6        5.38      -17.58     21.11 o 
  11   8   6        0.38       -0.65     17.69 o 
  -9   9   6      196.00      219.11     22.06 o 
  -8   9   6       14.93       13.00     15.68 o 
  -7   9   6       56.40       47.81     16.17 o 
  -6   9   6      102.86       77.33     16.48 o 
  -5   9   6       74.37       65.26     15.93 o 
  -4   9   6       86.85       72.98     15.84 o 
  -3   9   6        3.92       -9.44     16.07 o 
  -2   9   6        0.00      -15.32     15.72 o 
  -1   9   6       24.55       29.78     16.77 o 
   0   9   6        0.23       36.15     16.93 o 
   1   9   6      135.19      169.88     23.94 o 
   2   9   6        1.58        9.19     18.21 o 
   3   9   6      194.35      181.46     20.40 o 
   4   9   6        7.27      -16.20     16.20 o 
   5   9   6       32.33       49.22     18.10 o 
   6   9   6        4.79       -3.03     16.84 o 
   7   9   6        0.06       -1.07     17.09 o 
 -23   1   7        7.45       29.04     14.20 o 
 -22   1   7      139.17      161.25     14.62 o 
 -21   1   7       74.94       33.49     15.46 o 
 -20   1   7       12.68       -2.25     13.99 o 
 -19   1   7       26.72       20.77     11.15 o 
 -18   1   7       23.32        2.65     10.37 o 
 -17   1   7       37.58       39.78     10.33 o 
 -16   1   7        2.12       -9.50      9.69 o 
 -15   1   7       12.12        9.35      9.19 o 
 -14   1   7      112.82      104.81      9.17 o 
 -13   1   7      557.08      576.85     17.62 o 
 -12   1   7     1302.24     1292.25     20.07 o 
 -11   1   7       47.87       22.22      6.11 o 
 -10   1   7       97.18      115.10      5.98 o 
  -9   1   7       48.32       51.61      4.76 o 
  -8   1   7      397.55      402.03      8.03 o 
  -7   1   7      664.50      760.47     10.97 o 
  -6   1   7      944.16      969.00     14.50 o 
  -5   1   7     5242.74     5398.70     59.42 o 
  -4   1   7     2169.49     2038.82     27.15 o 
  -3   1   7      659.36      611.10     13.75 o 
  -2   1   7     1837.17     1845.08     27.51 o 
  -1   1   7     1995.39     2034.58     29.44 o 
   0   1   7      465.58      459.68      8.69 o 
   1   1   7     1284.84     1305.04     23.98 o 
   2   1   7     3699.40     3851.50     43.76 o 
   3   1   7       59.23       75.86      4.86 o 
   4   1   7     1343.98     1471.66     20.10 o 
   5   1   7     5768.28     6179.84     70.19 o 
   6   1   7     2516.18     2712.60     33.61 o 
   7   1   7       85.45       84.88      7.02 o 
   8   1   7       30.75        7.04      6.84 o 
   9   1   7       63.74       61.53      8.02 o 
  10   1   7       68.48       97.69      9.13 o 
  11   1   7        2.24       -8.69      8.69 o 
  12   1   7      413.44      429.22     14.78 o 
  13   1   7        1.83       -9.77      9.77 o 
  14   1   7     2580.04     2623.51     41.55 o 
  15   1   7       19.86       21.74     11.96 o 
  16   1   7     1084.49     1118.28     29.80 o 
  17   1   7      502.13      482.64     27.86 o 
  18   1   7       98.03      117.50     17.83 o 
  19   1   7       73.21      107.67     22.40 o 
  20   1   7        9.19      -11.19     16.98 o 
 -23   2   7        1.64      -13.55     13.55 o 
 -22   2   7        0.06      -12.45     12.45 o 
 -21   2   7       26.97       32.69     12.43 o 
 -20   2   7      102.10      133.44     13.55 o 
 -19   2   7      142.91      140.47     13.24 o 
 -18   2   7       15.54       10.28     10.50 o 
 -17   2   7        0.35        0.59      9.94 o 
 -16   2   7       77.80       86.51     11.38 o 
 -15   2   7      107.85      118.61      9.95 o 
 -14   2   7      944.76      915.17     17.98 o 
 -13   2   7       79.98       70.66      8.24 o 
 -12   2   7      394.74      439.41     11.11 o 
 -11   2   7      110.52      118.51      6.35 o 
 -10   2   7     3090.11     3077.39     35.04 o 
  -9   2   7       34.16       56.30      5.66 o 
  -8   2   7       70.10       75.57      4.36 o 
  -7   2   7      126.94      112.05      5.21 o 
  -6   2   7       82.66       96.68      5.72 o 
  -5   2   7       18.99       14.03      4.07 o 
  -4   2   7       44.12       58.02      6.34 o 
  -3   2   7       80.73       63.15      4.03 o 
  -2   2   7        0.83       13.47      3.55 o 
  -1   2   7        4.80       -1.54      3.66 o 
   0   2   7     1745.91     1898.49     27.87 o 
   1   2   7     1486.44     1424.31     19.17 o 
   2   2   7      403.22      421.13      9.23 o 
   3   2   7        0.64        5.54      5.17 o 
   4   2   7       44.26       42.37      6.19 o 
   5   2   7      842.54      935.03     17.17 o 
   6   2   7       27.04       13.86      6.41 o 
   7   2   7     1089.41     1164.90     19.89 o 
   8   2   7      443.24      484.14     13.24 o 
   9   2   7       77.22       82.61      9.23 o 
  10   2   7     1102.24     1125.60     21.66 o 
  11   2   7      178.02      175.72     10.43 o 
  12   2   7       86.67       84.66     11.87 o 
  13   2   7       17.72        5.27     11.97 o 
  14   2   7      441.62      458.54     22.56 o 
  15   2   7      938.31      889.29     29.22 o 
  16   2   7       87.79      106.50     16.63 o 
  17   2   7        0.10       12.23     15.25 o 
  18   2   7       61.08       57.46     16.98 o 
  19   2   7      263.84      284.32     21.66 o 
  20   2   7       10.59       -5.56     17.09 o 
 -22   3   7       23.56      -15.48     15.48 o 
 -21   3   7        0.78       -3.85     12.92 o 
 -20   3   7       28.57       13.24     11.02 o 
 -19   3   7        8.20        8.51     10.65 o 
 -18   3   7      470.19      484.64     15.33 o 
 -17   3   7      219.87      252.98     12.29 o 
 -16   3   7      224.29      209.54     12.41 o 
 -15   3   7      140.16      155.26     11.80 o 
 -14   3   7        6.70       -2.43      9.39 o 
 -13   3   7      719.13      707.77     15.93 o 
 -12   3   7      683.05      705.75     19.03 o 
 -11   3   7       45.73       32.81      8.60 o 
 -10   3   7     1150.61     1142.07     18.45 o 
  -9   3   7      183.01      192.65      7.47 o 
  -8   3   7        6.50        0.17      5.73 o 
  -7   3   7      562.26      526.15     12.14 o 
  -6   3   7      663.62      707.75     13.64 o 
  -5   3   7      144.08      214.89     11.73 o 
  -4   3   7      545.70      498.84     10.73 o 
  -3   3   7      285.32      257.71      9.43 o 
  -2   3   7     1703.89     1882.46     25.94 o 
  -1   3   7      381.03      346.15      9.87 o 
   0   3   7     3107.45     3153.79     50.25 o 
   1   3   7      244.59      295.78      8.27 o 
   2   3   7     5475.47     5725.09     73.81 o 
   3   3   7       59.19       35.35      6.41 o 
   4   3   7      399.62      381.03     10.98 o 
   5   3   7        4.04        1.85      6.33 o 
   6   3   7      147.70      162.53      8.63 o 
   7   3   7       61.30       73.70      8.91 o 
   8   3   7      681.12      643.60     17.06 o 
   9   3   7      335.72      285.26     18.05 o 
  10   3   7       98.71      124.30     10.84 o 
  11   3   7       10.04        7.28      9.74 o 
  12   3   7     2214.36     2177.89     39.15 o 
  13   3   7       37.96       38.11     14.16 o 
  14   3   7       60.94       64.29     22.19 o 
  15   3   7      123.11      139.68     16.91 o 
  16   3   7      138.74      155.88     17.48 o 
  17   3   7        2.97      -10.36     15.00 o 
  18   3   7       79.15       74.81     17.77 o 
  19   3   7       28.45       47.26     17.61 o 
 -21   4   7       63.83       31.79     16.45 o 
 -20   4   7        1.52        6.75     15.41 o 
 -19   4   7       10.96        2.01     12.69 o 
 -18   4   7       24.18        5.71     11.41 o 
 -17   4   7      614.85      566.86     18.00 o 
 -16   4   7       47.98       48.48     10.20 o 
 -15   4   7       17.71       -1.72     11.23 o 
 -14   4   7       46.27       36.63      9.82 o 
 -13   4   7      269.55      251.04     10.84 o 
 -12   4   7        3.06       -9.08      9.08 o 
 -11   4   7      191.84      217.63     10.85 o 
 -10   4   7       31.45       45.06      8.40 o 
  -9   4   7      155.33      192.41     10.30 o 
  -8   4   7      468.74      500.62     14.10 o 
  -7   4   7        9.53       11.00      6.88 o 
  -6   4   7       59.55       65.49      7.10 o 
  -5   4   7      142.78      124.03      7.37 o 
  -4   4   7      809.80      754.30     14.97 o 
  -3   4   7      743.25      703.48     14.32 o 
  -2   4   7        5.16        8.91      5.09 o 
  -1   4   7      438.18      387.14     12.58 o 
   0   4   7        4.52       -1.96      5.38 o 
   1   4   7      157.27      193.37      7.58 o 
   2   4   7     1809.94     1905.06     28.88 o 
   3   4   7      795.00      778.48     16.30 o 
   4   4   7      444.76      448.35     12.18 o 
   5   4   7     2995.44     2942.45     42.46 o 
   6   4   7       86.77       91.68      9.43 o 
   7   4   7      777.85      838.01     22.33 o 
   8   4   7      126.37      103.24     12.32 o 
   9   4   7        9.15       -0.69     10.25 o 
  10   4   7      433.27      407.46     16.95 o 
  11   4   7      177.56      134.35     14.15 o 
  12   4   7      375.35      383.00     29.70 o 
  13   4   7       10.89      -13.29     13.29 o 
  14   4   7       92.36      113.86     16.23 o 
  15   4   7        5.88        9.15     14.83 o 
  16   4   7        1.09       39.14     15.75 o 
  17   4   7        2.20        2.17     18.45 o 
  18   4   7        2.90       24.85     18.84 o 
 -20   5   7       67.42       73.62     17.12 o 
 -19   5   7        2.29      -12.70     14.91 o 
 -18   5   7      106.51      118.60     19.55 o 
 -17   5   7       92.07       78.07     17.09 o 
 -16   5   7       74.39       45.72     12.78 o 
 -15   5   7     1285.34     1280.46     26.72 o 
 -14   5   7      473.18      492.85     16.37 o 
 -13   5   7       77.86       94.35     11.00 o 
 -12   5   7       33.07       37.54     10.28 o 
 -11   5   7        8.85       32.61     13.85 o 
 -10   5   7       44.48       33.45     10.05 o 
  -9   5   7      216.72      223.34     11.45 o 
  -8   5   7       38.68       31.45      8.84 o 
  -7   5   7       75.37       81.26      8.77 o 
  -6   5   7        4.93       11.74      8.25 o 
  -5   5   7      448.01      425.50     21.28 o 
  -4   5   7       16.96       10.05      7.45 o 
  -3   5   7     1946.82     1896.23     29.93 o 
  -2   5   7      809.32      824.37     16.00 o 
  -1   5   7      130.01      117.83      8.33 o 
   0   5   7      102.66      108.64      8.07 o 
   1   5   7      558.11      548.25     15.30 o 
   2   5   7      156.15      171.05      9.43 o 
   3   5   7      125.65      158.85      9.67 o 
   4   5   7     1982.30     1935.07     29.65 o 
   5   5   7      219.21      237.28     10.73 o 
   6   5   7      940.53      989.90     27.79 o 
   7   5   7      179.25      181.79     11.73 o 
   8   5   7        1.37      -10.41     10.41 o 
   9   5   7      259.99      286.16     15.46 o 
  10   5   7     1015.91     1010.96     27.24 o 
  11   5   7       31.56       38.59     13.80 o 
  12   5   7      180.57      176.53     16.87 o 
  13   5   7        1.06       11.09     14.15 o 
  14   5   7       15.54       38.23     15.49 o 
  15   5   7       16.58       10.20     15.36 o 
  16   5   7       90.02       63.53     17.10 o 
  17   5   7       12.85       -4.47     19.99 o 
 -19   6   7       61.65       64.93     20.61 o 
 -18   6   7       24.34       -2.92     18.20 o 
 -17   6   7       16.35       24.30     17.99 o 
 -16   6   7       44.87       19.74     21.16 o 
 -15   6   7        0.40       -9.52     14.21 o 
 -14   6   7        3.17       -5.26     13.45 o 
 -13   6   7        0.16      -11.10     11.10 o 
 -12   6   7        0.01      -10.52     10.52 o 
 -11   6   7        6.35       -9.62      9.62 o 
 -10   6   7      104.12      107.59     11.37 o 
  -9   6   7      211.65      203.47     16.40 o 
  -8   6   7      137.15      131.47     11.53 o 
  -7   6   7     3518.81     3591.40     56.13 o 
  -6   6   7        1.93       -6.77      9.60 o 
  -5   6   7     1425.82     1416.47     27.48 o 
  -4   6   7      167.25      163.76     13.05 o 
  -3   6   7      311.59      290.19     11.87 o 
  -2   6   7       21.60       38.06      9.54 o 
  -1   6   7      245.14      251.78     11.32 o 
   0   6   7      511.85      500.23     17.56 o 
   1   6   7      112.63      109.96      9.96 o 
   2   6   7       10.59       -2.71      8.92 o 
   3   6   7       63.18       73.08      9.92 o 
   4   6   7       14.03       13.80      9.68 o 
   5   6   7      519.60      542.32     17.15 o 
   6   6   7        5.18       -4.25     12.27 o 
   7   6   7       79.70      105.82     12.68 o 
   8   6   7       11.67        1.12      9.90 o 
   9   6   7        5.48        1.46     10.41 o 
  10   6   7       11.67       17.52     11.76 o 
  11   6   7        0.11      -13.38     13.38 o 
  12   6   7      128.08      109.88     16.30 o 
  13   6   7      104.75      110.43     16.80 o 
  14   6   7        3.76       10.90     15.27 o 
  15   6   7        7.49       14.43     16.19 o 
 -16   7   7       23.47       13.84     18.41 o 
 -15   7   7       30.28        2.00     24.72 o 
 -14   7   7       41.19       25.66     17.69 o 
 -13   7   7        0.06       14.26     15.34 o 
 -12   7   7      341.76      380.93     19.39 o 
 -11   7   7        0.06        6.60     13.18 o 
 -10   7   7      430.60      402.72     20.16 o 
  -9   7   7       70.48       86.02     21.63 o 
  -8   7   7      369.95      370.35     22.48 o 
  -7   7   7      275.31      276.43     15.48 o 
  -6   7   7       28.43       39.88     10.23 o 
  -5   7   7      196.84      213.41     12.46 o 
  -4   7   7        1.65       -9.25      9.25 o 
  -3   7   7      108.51      107.71     10.94 o 
  -2   7   7     1606.14     1632.65     30.17 o 
  -1   7   7       64.40       52.36     14.44 o 
   0   7   7      489.41      507.69     21.91 o 
   1   7   7      392.86      383.21     15.81 o 
   2   7   7      559.31      582.37     25.58 o 
   3   7   7        2.56       -1.65      9.80 o 
   4   7   7       51.10       43.70     10.60 o 
   5   7   7        4.35        6.15     10.16 o 
   6   7   7       26.67       14.42     10.41 o 
   7   7   7       79.34       95.74     14.34 o 
   8   7   7        2.80      -12.55     12.55 o 
   9   7   7       34.11       32.82     17.21 o 
  10   7   7        6.40       28.11     14.16 o 
  11   7   7       26.98       52.73     15.46 o 
  12   7   7        2.62        6.27     14.67 o 
  13   7   7       60.07       60.92     16.80 o 
 -13   8   7       23.64       31.09     18.39 o 
 -12   8   7       65.73       82.24     18.80 o 
 -11   8   7        8.96      -15.63     18.32 o 
 -10   8   7       32.76       39.49     15.49 o 
  -9   8   7       43.59       60.42     15.49 o 
  -8   8   7        1.16       -6.86     13.01 o 
  -7   8   7       13.59       -6.03     12.78 o 
  -6   8   7        3.26       -3.23     12.59 o 
  -5   8   7        3.56        5.52     12.44 o 
  -4   8   7      217.85      254.99     17.40 o 
  -3   8   7        7.21       -0.02     17.22 o 
  -2   8   7      109.14      120.42     17.50 o 
  -1   8   7        5.28        8.10     13.80 o 
   0   8   7       44.46       31.42     14.08 o 
   1   8   7        0.00        7.29     13.65 o 
   2   8   7       89.04       92.28     15.40 o 
   3   8   7      183.25      207.31     19.43 o 
   4   8   7        0.59        5.90     21.39 o 
   5   8   7       19.06       33.13     16.44 o 
   6   8   7      111.91      113.51     18.17 o 
   7   8   7       41.00       43.19     17.27 o 
   8   8   7        6.95       10.99     16.86 o 
   9   8   7      162.34      141.35     20.11 o 
  10   8   7       45.83       50.64     18.48 o 
  -9   9   7        7.59       34.98     18.36 o 
  -8   9   7        3.49       10.60     15.63 o 
  -7   9   7        0.88      -14.94     14.94 o 
  -6   9   7        6.22        6.08     15.25 o 
  -5   9   7      237.75      262.36     19.70 o 
  -4   9   7        5.14       -7.36     26.29 o 
  -3   9   7       50.77       26.19     16.87 o 
  -2   9   7       29.76       24.80     16.89 o 
  -1   9   7        8.52       -1.45     15.96 o 
   0   9   7      237.66      233.41     20.86 o 
   1   9   7        6.20        3.00     16.91 o 
   2   9   7       92.66       87.57     18.29 o 
   3   9   7       58.47       67.74     22.76 o 
   4   9   7        1.13       10.22     20.71 o 
   5   9   7       36.42       16.47     20.52 o 
   6   9   7       11.32       10.80     17.49 o 
 -23   0   8        0.01      -17.39     17.39 o 
 -22   0   8      258.81      308.06     23.38 o 
 -21   0   8       11.39       11.24     16.55 o 
 -20   0   8      450.46      443.67     24.38 o 
 -19   0   8      329.80      303.32     21.22 o 
 -18   0   8        2.93       -9.91     14.52 o 
 -17   0   8       58.65       46.47     14.06 o 
 -16   0   8      162.40      149.64     15.71 o 
 -15   0   8      238.19      213.68     15.82 o 
 -14   0   8       30.03       44.34     12.23 o 
 -13   0   8      670.21      645.63     19.96 o 
 -12   0   8     4091.96     4061.41     62.05 o 
 -11   0   8      339.41      356.65     11.78 o 
 -10   0   8     1412.96     1378.84     24.69 o 
  -9   0   8       53.11       48.86      7.00 o 
  -8   0   8     7459.43     7759.83    100.93 o 
  -7   0   8       90.83      116.45      6.38 o 
  -6   0   8      329.66      273.51      8.49 o 
  -5   0   8      763.51      747.74     16.99 o 
  -4   0   8      925.53     1109.67     24.80 o 
  -3   0   8        3.05       -4.41      4.41 o 
  -2   0   8    18672.10    20447.02    460.20 o 
  -1   0   8      120.50      158.55     12.10 o 
   0   0   8    16908.67    16948.34    381.75 o 
   1   0   8     1015.52     1034.06     23.46 o 
   2   0   8    11827.11    12289.17    202.13 o 
   3   0   8      796.22      849.65     19.18 o 
   4   0   8      406.02      372.71     13.91 o 
   5   0   8      202.17      227.63     11.24 o 
   6   0   8     2616.10     2572.58     57.21 o 
   7   0   8        4.39        4.63      8.60 o 
   8   0   8     1443.81     1583.19     31.55 o 
   9   0   8       27.94       14.38     10.89 o 
  10   0   8     1720.88     1801.99     36.66 o 
  11   0   8       32.34       46.47     13.12 o 
  12   0   8     3782.08     3968.40     68.60 o 
  13   0   8       27.13       15.44     16.63 o 
  14   0   8     7217.51     7524.43    152.03 o 
  15   0   8     1689.14     1764.57     49.40 o 
  16   0   8      172.51      162.49     25.15 o 
  17   0   8      145.52      146.07     25.94 o 
  18   0   8      184.99      202.99     28.32 o 
  19   0   8        0.21       -1.93     19.11 o 
  20   0   8       20.36       34.28     38.85 o 
 -23   1   8        2.49        0.02     12.79 o 
 -22   1   8       32.59       33.53     12.59 o 
 -21   1   8        1.93       -4.76     11.65 o 
 -20   1   8        0.79      -10.82     10.82 o 
 -19   1   8       13.81       -4.43     10.75 o 
 -18   1   8        2.89        6.38     10.30 o 
 -17   1   8        2.05       11.19      9.41 o 
 -16   1   8      299.00      288.71     12.66 o 
 -15   1   8      219.40      207.50     11.46 o 
 -14   1   8       72.75       66.46      8.67 o 
 -13   1   8        0.63        6.40      6.86 o 
 -12   1   8     2305.29     2252.99     27.58 o 
 -11   1   8       67.58       69.47      5.88 o 
 -10   1   8      289.52      305.95      7.51 o 
  -9   1   8      375.85      386.84      9.23 o 
  -8   1   8      714.22      779.26     11.55 o 
  -7   1   8      133.44      173.23      6.01 o 
  -6   1   8      310.21      324.38      7.26 o 
  -5   1   8     2437.51     2584.39     29.61 o 
  -4   1   8       19.27       16.54      3.71 o 
  -3   1   8      465.49      421.38     11.87 o 
  -2   1   8      740.18      820.60     19.02 o 
  -1   1   8        0.40        2.01      4.26 o 
   0   1   8       21.36       33.21      3.88 o 
   1   1   8      246.49      258.43      7.22 o 
   2   1   8      182.89      200.70      6.07 o 
   3   1   8      129.46      146.78      6.76 o 
   4   1   8     8045.90     8555.24    110.33 o 
   5   1   8      669.32      713.38     14.52 o 
   6   1   8      635.15      615.29     13.50 o 
   7   1   8      216.60      222.26      8.68 o 
   8   1   8      598.28      600.29     14.27 o 
   9   1   8      432.44      466.63     12.49 o 
  10   1   8     1687.55     1696.88     26.02 o 
  11   1   8      384.55      419.01     13.38 o 
  12   1   8        0.52       10.27     10.06 o 
  13   1   8       10.31       -6.18     11.67 o 
  14   1   8       11.05       -2.18     10.88 o 
  15   1   8      817.58      795.40     23.34 o 
  16   1   8      120.41      162.34     16.01 o 
  17   1   8      362.28      371.86     19.79 o 
  18   1   8       57.70       69.81     15.90 o 
  19   1   8       33.24       41.75     17.42 o 
  20   1   8      168.26      163.80     20.76 o 
 -23   2   8        0.02      -12.10     16.20 o 
 -22   2   8        4.49       -7.48     13.66 o 
 -21   2   8        0.00       -5.62     11.63 o 
 -20   2   8        0.33      -11.31     11.31 o 
 -19   2   8      559.46      525.91     17.34 o 
 -18   2   8       17.11        6.03     10.39 o 
 -17   2   8      267.31      250.65     12.87 o 
 -16   2   8        9.50       -5.12     10.49 o 
 -15   2   8      402.39      400.21     13.46 o 
 -14   2   8       41.43       34.45      8.25 o 
 -13   2   8     1528.87     1515.07     22.38 o 
 -12   2   8      534.53      518.31     11.74 o 
 -11   2   8      208.80      201.06      7.31 o 
 -10   2   8      371.43      402.34      9.09 o 
  -9   2   8     4346.15     4384.69     50.18 o 
  -8   2   8        0.10       -3.21      4.62 o 
  -7   2   8      457.13      438.52     10.83 o 
  -6   2   8      239.07      237.02      6.82 o 
  -5   2   8      353.67      333.66      8.20 o 
  -4   2   8      175.25      213.49      6.44 o 
  -3   2   8    12434.32    12260.96    175.36 o 
  -2   2   8      929.07      968.28     16.81 o 
  -1   2   8      995.62      979.00     15.48 o 
   0   2   8      663.01      639.79     12.99 o 
   1   2   8      557.08      556.76     11.40 o 
   2   2   8       65.74       69.30      5.17 o 
   3   2   8      278.09      308.07      9.16 o 
   4   2   8      100.82      106.81      6.69 o 
   5   2   8      928.92      954.07     16.46 o 
   6   2   8      132.39      132.42      7.92 o 
   7   2   8     2907.36     3092.03     40.88 o 
   8   2   8      546.38      599.97     15.25 o 
   9   2   8     1548.86     1585.49     25.88 o 
  10   2   8      132.91      140.99     10.60 o 
  11   2   8      111.12       89.04     12.54 o 
  12   2   8      905.24      943.32     24.65 o 
  13   2   8      121.24      109.70     13.30 o 
  14   2   8      273.38      277.06     22.21 o 
  15   2   8        8.85       17.63     14.75 o 
  16   2   8       87.65       73.80     16.52 o 
  17   2   8        7.54       -8.48     15.57 o 
  18   2   8       28.05       42.42     16.95 o 
  19   2   8       23.26       27.12     17.38 o 
 -22   3   8       10.80       -7.83     15.48 o 
 -21   3   8        0.01        4.70     18.11 o 
 -20   3   8        2.61       -1.96     11.54 o 
 -19   3   8       28.09       38.30     11.72 o 
 -18   3   8       30.73       24.10     10.05 o 
 -17   3   8      166.62      178.08     13.42 o 
 -16   3   8       78.34       66.99      8.63 o 
 -15   3   8     1213.27     1251.35     19.96 o 
 -14   3   8        1.80        5.51      8.09 o 
 -13   3   8      343.89      350.81     10.83 o 
 -12   3   8       45.97       58.99      7.29 o 
 -11   3   8      638.87      646.61     14.27 o 
 -10   3   8      326.22      312.01      9.25 o 
  -9   3   8       29.96       25.45      6.57 o 
  -8   3   8       35.07       51.68      6.12 o 
  -7   3   8      249.83      258.84      8.45 o 
  -6   3   8      124.83      117.53      7.41 o 
  -5   3   8     1796.34     1841.72     27.48 o 
  -4   3   8       21.97        6.77      5.28 o 
  -3   3   8      618.33      675.57     15.33 o 
  -2   3   8       15.62       13.32      4.96 o 
  -1   3   8        6.74       -2.77      2.78 o 
   0   3   8      516.12      549.34     12.13 o 
   1   3   8       20.57       19.42      4.59 o 
   2   3   8      887.19      896.91     16.23 o 
   3   3   8     4311.50     4586.42     60.48 o 
   4   3   8      280.49      273.02      9.64 o 
   5   3   8      360.73      407.31     11.99 o 
   6   3   8      702.81      672.84     16.15 o 
   7   3   8      252.01      272.59     11.67 o 
   8   3   8      246.61      247.66     14.73 o 
   9   3   8       54.59       59.11     10.37 o 
  10   3   8       74.58       69.45     10.54 o 
  11   3   8       21.31        2.00     11.50 o 
  12   3   8      147.70      153.04     13.40 o 
  13   3   8      624.55      617.84     24.95 o 
  14   3   8     2056.07     2061.40     46.20 o 
  15   3   8       73.57       64.74     15.90 o 
  16   3   8      141.50      146.21     17.83 o 
  17   3   8       25.29      -12.06     15.63 o 
  18   3   8       17.37       32.67     16.66 o 
  19   3   8        0.26       -9.67     17.14 o 
 -21   4   8       47.35       40.11     15.94 o 
 -20   4   8       15.12       -6.51     17.22 o 
 -19   4   8      226.38      225.00     17.93 o 
 -18   4   8        0.12       -6.23     11.48 o 
 -17   4   8      321.73      293.43     14.49 o 
 -16   4   8       31.81       19.32     10.42 o 
 -15   4   8      694.97      658.29     17.59 o 
 -14   4   8      792.87      788.02     18.09 o 
 -13   4   8      423.29      435.64     17.49 o 
 -12   4   8        2.31        7.81      9.24 o 
 -11   4   8       45.91       39.82      8.98 o 
 -10   4   8      295.82      326.15     11.26 o 
  -9   4   8       41.39       41.57      7.86 o 
  -8   4   8      108.50      131.53      8.65 o 
  -7   4   8      190.02      209.14     10.54 o 
  -6   4   8      207.57      217.85      8.74 o 
  -5   4   8      111.54      134.37      7.32 o 
  -4   4   8       72.05       58.00      6.07 o 
  -3   4   8     1185.65     1126.67     22.94 o 
  -2   4   8       89.98      108.31      6.86 o 
  -1   4   8      127.09      123.02      6.58 o 
   0   4   8       18.53       18.39      5.68 o 
   1   4   8       26.28       16.36      6.01 o 
   2   4   8     1144.63     1185.99     19.73 o 
   3   4   8      724.72      727.58     16.90 o 
   4   4   8        1.81       -0.48      7.08 o 
   5   4   8      230.04      226.90     10.68 o 
   6   4   8      830.65      830.65     18.86 o 
   7   4   8      274.22      264.40     11.44 o 
   8   4   8        0.37       20.35     15.56 o 
   9   4   8      325.88      306.14     17.06 o 
  10   4   8       26.01       31.23     11.46 o 
  11   4   8        3.86      -11.60     11.60 o 
  12   4   8        0.90      -12.89     12.89 o 
  13   4   8       31.49       26.90     14.65 o 
  14   4   8       66.52       51.29     15.61 o 
  15   4   8        4.65        7.66     15.04 o 
  16   4   8        0.96      -14.87     15.32 o 
  17   4   8       28.33       19.33     22.83 o 
  18   4   8       22.42       21.50     17.48 o 
 -20   5   8      330.02      334.40     25.36 o 
 -19   5   8      217.61      226.26     22.37 o 
 -18   5   8        7.19       -4.30     16.94 o 
 -17   5   8       78.94       73.29     15.73 o 
 -16   5   8       16.09       -1.38     12.53 o 
 -15   5   8      432.06      455.32     18.23 o 
 -14   5   8      565.89      579.43     17.46 o 
 -13   5   8      276.87      288.37     13.24 o 
 -12   5   8     1700.12     1718.62     30.08 o 
 -11   5   8       79.28       80.36     10.47 o 
 -10   5   8     1193.65     1183.28     23.56 o 
  -9   5   8      401.99      390.27     21.75 o 
  -8   5   8      461.07      470.94     19.07 o 
  -7   5   8      286.63      295.61     11.96 o 
  -6   5   8      259.44      267.29     11.26 o 
  -5   5   8        5.97       -8.09      8.09 o 
  -4   5   8       85.27       69.98      8.26 o 
  -3   5   8      320.67      322.56     10.19 o 
  -2   5   8       16.43        2.68      5.27 o 
  -1   5   8      153.58      157.19      8.84 o 
   0   5   8      674.29      648.19     15.65 o 
   1   5   8       45.70       53.64      7.50 o 
   2   5   8      314.09      286.88     10.43 o 
   3   5   8       36.22       33.66      8.11 o 
   4   5   8       43.78       46.64      8.57 o 
   5   5   8       15.11        3.76      8.92 o 
   6   5   8      325.35      327.03     13.16 o 
   7   5   8        3.60       -9.07      9.07 o 
   8   5   8        2.70      -11.05     11.05 o 
   9   5   8       67.22       82.48     14.83 o 
  10   5   8     1011.50      957.46     26.15 o 
  11   5   8       12.19        7.45     13.39 o 
  12   5   8       46.82       56.03     14.87 o 
  13   5   8      106.84      106.06     16.30 o 
  14   5   8       78.71       73.44     16.32 o 
  15   5   8      135.06      154.93     26.70 o 
  16   5   8       75.22       59.66     17.29 o 
 -18   6   8        1.52       17.83     18.65 o 
 -17   6   8      104.68       78.27     19.52 o 
 -16   6   8        0.44      -23.55     23.55 o 
 -15   6   8        9.16       11.67     14.28 o 
 -14   6   8       79.83       65.79     14.73 o 
 -13   6   8      190.56      173.91     15.86 o 
 -12   6   8       42.52       57.68     12.39 o 
 -11   6   8       49.61       42.10     11.58 o 
 -10   6   8       41.54       42.47     10.40 o 
  -9   6   8       65.82       40.79     10.36 o 
  -8   6   8       50.99       44.27     10.16 o 
  -7   6   8     2611.01     2610.26     43.05 o 
  -6   6   8       10.32      -10.54     10.54 o 
  -5   6   8     1026.63     1006.97     23.89 o 
  -4   6   8      135.27      130.06     10.99 o 
  -3   6   8       85.79       71.61     10.08 o 
  -2   6   8      158.59      143.95     10.75 o 
  -1   6   8      278.92      305.99     12.14 o 
   0   6   8      436.82      412.72     13.63 o 
   1   6   8      316.11      331.82     12.54 o 
   2   6   8      103.55      123.64     10.31 o 
   3   6   8        2.14       -6.82      8.83 o 
   4   6   8      356.50      357.40     14.18 o 
   5   6   8       37.90       33.01      9.84 o 
   6   6   8       26.40        4.70      9.52 o 
   7   6   8       22.51       15.76     10.01 o 
   8   6   8        0.98        0.82     10.22 o 
   9   6   8      224.71      209.34     15.21 o 
  10   6   8       51.91       56.37     14.47 o 
  11   6   8      107.58      128.76     16.12 o 
  12   6   8      242.89      235.00     19.57 o 
  13   6   8      135.54      155.03     25.89 o 
  14   6   8      300.07      341.57     21.86 o 
  15   6   8        8.54        9.23     16.69 o 
 -16   7   8        2.29        0.65     22.16 o 
 -15   7   8       28.58       16.61     28.28 o 
 -14   7   8        9.08        0.83     25.90 o 
 -13   7   8       18.29       21.76     25.40 o 
 -12   7   8       30.60       26.78     14.29 o 
 -11   7   8      582.83      590.66     22.25 o 
 -10   7   8      101.15      147.50     17.17 o 
  -9   7   8      175.38      179.67     14.91 o 
  -8   7   8      441.49      424.74     25.39 o 
  -7   7   8      338.38      360.22     16.93 o 
  -6   7   8      256.57      234.70     15.03 o 
  -5   7   8       51.33       44.08     12.00 o 
  -4   7   8       14.53       11.83      9.61 o 
  -3   7   8      173.84      183.48     12.72 o 
  -2   7   8      340.44      353.28     14.93 o 
  -1   7   8       96.13      115.12     12.18 o 
   0   7   8       11.17       -5.16     10.14 o 
   1   7   8       25.44       40.57     16.19 o 
   2   7   8       20.86       23.55     10.07 o 
   3   7   8      104.12      112.15     13.11 o 
   4   7   8        0.54       -9.80      9.80 o 
   5   7   8       90.72       70.97     12.20 o 
   6   7   8        4.35       17.13     11.63 o 
   7   7   8      336.83      345.62     18.48 o 
   8   7   8       10.20       -6.42     13.01 o 
   9   7   8      277.11      340.49     19.47 o 
  10   7   8      243.10      232.18     21.56 o 
  11   7   8        0.45      -14.86     16.79 o 
  12   7   8       66.12       66.42     26.42 o 
  13   7   8       53.37       45.01     19.74 o 
 -13   8   8        0.35        4.64     17.56 o 
 -12   8   8      180.29      179.59     21.15 o 
 -11   8   8       31.16       44.78     17.72 o 
 -10   8   8       79.02       68.33     16.09 o 
  -9   8   8       14.87       18.20     13.77 o 
  -8   8   8       11.19       -9.52     12.94 o 
  -7   8   8       88.95       77.03     14.02 o 
  -6   8   8        5.19      -12.32     12.32 o 
  -5   8   8        0.03       -0.25     12.60 o 
  -4   8   8      218.79      231.56     17.82 o 
  -3   8   8       10.65       -1.78     13.73 o 
  -2   8   8       84.14       77.50     16.68 o 
  -1   8   8      359.09      385.71     19.88 o 
   0   8   8       31.71       36.95     14.41 o 
   1   8   8       46.74       48.44     18.34 o 
   2   8   8       20.65        3.99     13.94 o 
   3   8   8       11.10      -13.78     13.78 o 
   4   8   8        8.32        5.49     17.52 o 
   5   8   8      388.23      443.12     24.47 o 
   6   8   8       76.97       98.78     18.35 o 
   7   8   8      241.38      191.60     20.30 o 
   8   8   8       20.27       24.02     17.39 o 
   9   8   8       81.68       85.70     19.09 o 
  10   8   8        4.07      -14.17     17.76 o 
  -8   9   8        5.14        3.56     23.51 o 
  -7   9   8       42.02       43.44     16.33 o 
  -6   9   8       10.41       15.43     15.59 o 
  -5   9   8      187.45      205.43     21.27 o 
  -4   9   8        1.68      -16.44     16.44 o 
  -3   9   8       27.00       -2.98     32.17 o 
  -2   9   8      237.47      235.47     21.45 o 
  -1   9   8       22.28        0.49     16.47 o 
   0   9   8      205.77      230.86     22.10 o 
   1   9   8       27.64        4.59     16.91 o 
   2   9   8       22.31       16.09     17.32 o 
   3   9   8        2.28       20.59     17.42 o 
   4   9   8        0.01       -3.57     26.09 o 
   5   9   8       82.68       99.61     19.50 o 
 -23   1   9        0.75       23.10     14.21 o 
 -22   1   9       52.91       60.81     12.91 o 
 -21   1   9        0.55       -2.84     11.37 o 
 -20   1   9        1.44       -6.13     11.15 o 
 -19   1   9        6.60      -10.70     10.70 o 
 -18   1   9        8.53       -7.27      9.51 o 
 -17   1   9       69.33       70.25      8.80 o 
 -16   1   9      114.70      108.87      9.15 o 
 -15   1   9      535.27      503.52     12.69 o 
 -14   1   9     1465.70     1367.33     20.36 o 
 -13   1   9     1620.57     1607.45     21.98 o 
 -12   1   9      188.55      185.89      7.50 o 
 -11   1   9      377.38      381.68      9.53 o 
 -10   1   9      718.12      716.18     11.48 o 
  -9   1   9      245.23      289.08      7.04 o 
  -8   1   9        1.71       -3.16      3.16 o 
  -7   1   9      964.82      968.44     13.88 o 
  -6   1   9       76.85       93.23      4.52 o 
  -5   1   9      245.14      255.75      7.24 o 
  -4   1   9      215.53      254.00      7.35 o 
  -3   1   9      310.13      351.55     16.67 o 
  -2   1   9       43.61       47.62      5.10 o 
  -1   1   9       55.14       44.25      5.77 o 
   0   1   9      777.05      780.42     12.69 o 
   1   1   9      428.79      425.19     17.96 o 
   2   1   9      228.80      252.39      7.46 o 
   3   1   9     1299.31     1384.82     21.35 o 
   4   1   9     3253.24     3525.94     51.86 o 
   5   1   9        0.27        7.66      6.17 o 
   6   1   9        6.38       26.48      6.89 o 
   7   1   9      193.76      189.10      9.30 o 
   8   1   9      223.89      239.29     10.96 o 
   9   1   9      101.82       98.07     10.25 o 
  10   1   9     1877.39     1844.84     29.44 o 
  11   1   9       21.88       19.66      9.88 o 
  12   1   9      290.02      299.62     14.40 o 
  13   1   9        0.43       -8.17     11.41 o 
  14   1   9      285.85      298.52     14.74 o 
  15   1   9      635.60      658.13     21.14 o 
  16   1   9       76.26       86.18     15.00 o 
  17   1   9      404.87      420.18     20.90 o 
  18   1   9      130.50      163.92     17.17 o 
  19   1   9       17.73        9.16     17.24 o 
 -23   2   9       69.18       58.08     15.47 o 
 -22   2   9        3.69      -11.11     14.59 o 
 -21   2   9       46.45       18.47     14.41 o 
 -20   2   9       29.00        8.44     13.25 o 
 -19   2   9      139.35      167.88     13.34 o 
 -18   2   9       67.74       55.73      9.86 o 
 -17   2   9     1475.69     1563.69     25.60 o 
 -16   2   9        8.96       -8.16      8.16 o 
 -15   2   9      650.96      637.13     15.02 o 
 -14   2   9       50.38       41.70      7.80 o 
 -13   2   9      128.58      138.94      7.91 o 
 -12   2   9      477.21      501.21     11.35 o 
 -11   2   9       16.25       19.19      5.58 o 
 -10   2   9      259.75      279.98      7.78 o 
  -9   2   9       14.81       17.58      5.08 o 
  -8   2   9      402.11      436.77     11.09 o 
  -7   2   9       20.17       23.41      6.08 o 
  -6   2   9      863.61      889.40     13.84 o 
  -5   2   9      781.09      813.94     13.45 o 
  -4   2   9       47.08       36.77      5.53 o 
  -3   2   9     2083.11     2177.40     37.07 o 
  -2   2   9       28.10       26.73      6.36 o 
  -1   2   9     2027.57     2029.78     37.32 o 
   0   2   9     1830.27     1883.19     29.03 o 
   1   2   9     1067.84     1063.99     17.28 o 
   2   2   9        1.59        4.35      4.70 o 
   3   2   9      206.09      197.50      7.35 o 
   4   2   9      354.43      352.27      9.59 o 
   5   2   9      257.91      297.48      9.40 o 
   6   2   9      240.45      262.01      9.75 o 
   7   2   9     4173.64     4412.38     55.93 o 
   8   2   9     1413.04     1444.76     24.10 o 
   9   2   9      230.40      249.57     11.63 o 
  10   2   9      371.24      407.34     13.92 o 
  11   2   9      264.89      282.79     14.99 o 
  12   2   9     1826.68     1795.00     34.44 o 
  13   2   9      471.69      476.26     20.05 o 
  14   2   9        0.03      -13.89     13.89 o 
  15   2   9       12.40        0.40     14.81 o 
  16   2   9       64.65       -0.03     15.58 o 
  17   2   9      118.63      115.70     18.06 o 
  18   2   9       45.96       45.35     17.06 o 
  19   2   9        0.79      -16.54     16.88 o 
 -22   3   9        7.20      -14.84     14.84 o 
 -21   3   9       13.73       -1.60     15.74 o 
 -20   3   9        0.00      -12.88     12.88 o 
 -19   3   9        1.17       -8.00     11.48 o 
 -18   3   9       14.40        4.52     10.92 o 
 -17   3   9     1347.37     1315.15     23.20 o 
 -16   3   9      199.05      198.05      9.70 o 
 -15   3   9      399.40      415.90     11.37 o 
 -14   3   9       26.38       25.09      7.55 o 
 -13   3   9     1017.81      948.79     16.06 o 
 -12   3   9      567.13      548.24     12.58 o 
 -11   3   9      412.29      419.47     11.33 o 
 -10   3   9      490.07      506.47     12.22 o 
  -9   3   9       30.61       26.39      7.10 o 
  -8   3   9        0.28        3.46      3.53 o 
  -7   3   9      261.60      317.66     12.07 o 
  -6   3   9       39.52       33.04      5.45 o 
  -5   3   9     2243.96     2197.58     30.42 o 
  -4   3   9      280.41      286.37      8.66 o 
  -3   3   9     1274.45     1348.78     20.90 o 
  -2   3   9      530.28      537.70     11.76 o 
  -1   3   9        0.00        0.43      4.89 o 
   0   3   9      205.95      223.21     10.76 o 
   1   3   9        6.02       -2.34      4.43 o 
   2   3   9       32.66       31.05      6.41 o 
   3   3   9      447.51      434.46     11.95 o 
   4   3   9     1376.16     1507.25     24.47 o 
   5   3   9      323.03      331.11     11.25 o 
   6   3   9      140.06      132.29      9.73 o 
   7   3   9      211.63      224.38     11.41 o 
   8   3   9      427.29      402.24     13.26 o 
   9   3   9      620.43      591.15     16.31 o 
  10   3   9      470.67      467.24     17.51 o 
  11   3   9      127.44      115.26     12.73 o 
  12   3   9     1734.36     1645.74     32.79 o 
  13   3   9       22.64       31.91     14.48 o 
  14   3   9     2089.81     2038.27     46.37 o 
  15   3   9        0.64       -6.50     14.83 o 
  16   3   9        0.01        3.16     15.29 o 
  17   3   9        3.70        8.33     15.84 o 
  18   3   9       17.84        3.20     20.15 o 
 -21   4   9        8.56       -3.00     15.20 o 
 -20   4   9      155.35      154.96     17.25 o 
 -19   4   9      142.39      163.54     15.42 o 
 -18   4   9      210.29      196.44     13.82 o 
 -17   4   9       62.61       75.31     12.68 o 
 -16   4   9       51.04       41.80     12.73 o 
 -15   4   9      393.32      384.69     13.08 o 
 -14   4   9        0.24       -9.56      9.56 o 
 -13   4   9       67.64       73.82     10.02 o 
 -12   4   9     1470.03     1414.83     24.82 o 
 -11   4   9       81.73       75.45      9.27 o 
 -10   4   9       35.96       40.33      8.34 o 
  -9   4   9     1222.64     1300.65     21.70 o 
  -8   4   9       93.67      106.06      8.41 o 
  -7   4   9     1055.94     1118.87     22.41 o 
  -6   4   9      129.41      108.86      8.79 o 
  -5   4   9       77.33      104.34      8.14 o 
  -4   4   9        0.83        9.58      6.26 o 
  -3   4   9      650.68      667.15     14.81 o 
  -2   4   9       68.57       58.09      6.98 o 
  -1   4   9        2.35       -5.04      5.04 o 
   0   4   9       97.32       91.63      6.60 o 
   1   4   9      599.44      600.90     13.44 o 
   2   4   9      135.53      168.90      8.86 o 
   3   4   9     1075.93     1061.16     18.22 o 
   4   4   9      831.44      783.09     16.80 o 
   5   4   9     1445.82     1326.41     22.72 o 
   6   4   9      512.15      510.72     15.18 o 
   7   4   9     1127.49     1094.67     22.50 o 
   8   4   9      210.49      201.49     12.33 o 
   9   4   9     1120.88     1049.10     24.68 o 
  10   4   9      193.09      177.68     13.33 o 
  11   4   9      245.03      222.21     18.46 o 
  12   4   9       55.60       23.41     14.32 o 
  13   4   9      857.14      875.60     33.71 o 
  14   4   9      525.61      526.98     23.72 o 
  15   4   9       61.01       45.92     16.37 o 
  16   4   9       27.70       28.60     16.56 o 
  17   4   9        3.74       -9.28     16.44 o 
 -20   5   9      159.18      143.98     21.52 o 
 -19   5   9      100.03      119.49     20.08 o 
 -18   5   9       66.83       59.18     24.48 o 
 -17   5   9        8.99      -15.53     15.53 o 
 -16   5   9      166.54      146.41     14.78 o 
 -15   5   9        0.03       -0.59     12.05 o 
 -14   5   9     1963.42     1892.13     36.48 o 
 -13   5   9      131.83      144.66     13.01 o 
 -12   5   9     2164.80     2170.09     35.24 o 
 -11   5   9       68.66       55.94     10.53 o 
 -10   5   9      589.58      552.22     16.05 o 
  -9   5   9        3.99        0.63      8.96 o 
  -8   5   9       71.04       74.96      9.56 o 
  -7   5   9       37.80       41.01      9.05 o 
  -6   5   9       59.37       57.07      8.41 o 
  -5   5   9       14.53        6.12      7.66 o 
  -4   5   9       59.06       42.17      7.17 o 
  -3   5   9       66.95       69.75      7.66 o 
  -2   5   9      550.55      548.45     13.75 o 
  -1   5   9       49.64       28.07      7.26 o 
   0   5   9       43.53       28.43      7.32 o 
   1   5   9       55.29       53.39      7.08 o 
   2   5   9      583.23      658.13     16.73 o 
   3   5   9        2.15       15.86      7.01 o 
   4   5   9      455.36      433.92     13.93 o 
   5   5   9        0.14       -3.48      9.06 o 
   6   5   9       24.98       23.38      9.73 o 
   7   5   9      228.99      251.82     13.28 o 
   8   5   9      114.21      123.63     12.77 o 
   9   5   9      170.45      160.33     14.13 o 
  10   5   9       47.54       42.39     12.70 o 
  11   5   9       91.10      109.82     15.55 o 
  12   5   9       76.02      103.23     16.38 o 
  13   5   9        2.43       12.63     17.18 o 
  14   5   9       18.41        2.34     15.31 o 
  15   5   9        4.62      -15.16     15.16 o 
  16   5   9       56.17       47.87     17.58 o 
 -18   6   9       23.29       44.42     19.19 o 
 -17   6   9        2.76        0.64     17.46 o 
 -16   6   9       72.55       40.86     16.32 o 
 -15   6   9        0.05        7.26     14.01 o 
 -14   6   9        7.15        7.22     13.74 o 
 -13   6   9       34.29       29.92     12.45 o 
 -12   6   9       22.10       14.66     11.63 o 
 -11   6   9       87.40       73.41     12.05 o 
 -10   6   9       14.37       -4.10     11.27 o 
  -9   6   9      136.40      124.62     12.84 o 
  -8   6   9       92.15      106.58     12.62 o 
  -7   6   9        0.01        6.99      9.23 o 
  -6   6   9      496.49      469.71     15.39 o 
  -5   6   9       78.63       75.13     14.43 o 
  -4   6   9      693.42      660.46     16.93 o 
  -3   6   9       29.75       18.31      9.19 o 
  -2   6   9      346.59      346.09     12.43 o 
  -1   6   9      106.03      123.07      9.83 o 
   0   6   9      100.77      107.26      9.71 o 
   1   6   9      177.36      185.77     10.67 o 
   2   6   9        0.94       -8.34      8.34 o 
   3   6   9       52.33       44.14      9.16 o 
   4   6   9        6.70       13.42      9.32 o 
   5   6   9       66.62       88.25     10.55 o 
   6   6   9       38.17       40.65     12.04 o 
   7   6   9       21.75       29.81     11.54 o 
   8   6   9        2.08       12.92     17.05 o 
   9   6   9       47.79       45.34     12.97 o 
  10   6   9       95.02      102.73     15.46 o 
  11   6   9      119.73      131.71     16.48 o 
  12   6   9      190.24      212.38     18.29 o 
  13   6   9       57.11       92.09     19.70 o 
  14   6   9      127.74      126.23     21.25 o 
 -16   7   9       40.34       23.65     18.68 o 
 -15   7   9       13.61       -1.27     17.61 o 
 -14   7   9       73.08       80.81     17.08 o 
 -13   7   9        0.16      -14.56     14.56 o 
 -12   7   9       32.32       48.86     21.02 o 
 -11   7   9       25.90       16.74     13.56 o 
 -10   7   9        4.00        6.63     12.79 o 
  -9   7   9       30.90       19.56     12.45 o 
  -8   7   9        3.81       27.64     12.19 o 
  -7   7   9      160.35      164.01     14.24 o 
  -6   7   9       60.77       57.03     12.43 o 
  -5   7   9        7.92       -8.33     11.48 o 
  -4   7   9       83.16       93.17     12.90 o 
  -3   7   9       34.59       30.22     12.82 o 
  -2   7   9      201.97      209.02     15.52 o 
  -1   7   9      216.71      208.47     15.61 o 
   0   7   9        7.49       -2.68     12.13 o 
   1   7   9      189.86      172.92     15.23 o 
   2   7   9        2.51       -2.95     15.10 o 
   3   7   9      112.40      128.70     15.05 o 
   4   7   9        3.74      -12.77     12.77 o 
   5   7   9        1.24       -6.13     13.11 o 
   6   7   9      122.05      121.21     16.17 o 
   7   7   9       53.21       53.52     19.75 o 
   8   7   9       23.91        5.21     16.03 o 
   9   7   9       21.80       35.89     20.68 o 
  10   7   9       34.88       41.07     23.63 o 
  11   7   9        2.77        7.04     17.90 o 
  12   7   9       19.14        8.25     18.32 o 
 -13   8   9      192.40      231.00     22.61 o 
 -12   8   9      188.05      233.88     21.96 o 
 -11   8   9       26.64       32.86     17.49 o 
 -10   8   9       66.45       50.18     14.75 o 
  -9   8   9       30.08       22.31     13.79 o 
  -8   8   9      111.76      103.91     14.60 o 
  -7   8   9        0.29        0.02     14.09 o 
  -6   8   9       52.63       43.06     13.52 o 
  -5   8   9       46.24       43.57     13.52 o 
  -4   8   9       25.52       21.90     14.36 o 
  -3   8   9        9.33       -8.32     13.88 o 
  -2   8   9       31.86       29.70     14.18 o 
  -1   8   9       21.84       32.73     14.27 o 
   0   8   9        0.08        8.30     13.91 o 
   1   8   9        0.03        5.45     13.97 o 
   2   8   9       39.76       44.24     15.13 o 
   3   8   9        6.48       19.91     14.44 o 
   4   8   9        9.93       -7.49     15.72 o 
   5   8   9        2.88       -2.86     15.87 o 
   6   8   9       20.32       22.70     16.63 o 
   7   8   9        1.44      -14.03     17.61 o 
   8   8   9       25.90       21.73     17.53 o 
   9   8   9       61.17       65.22     19.46 o 
  -8   9   9      120.86      102.26     20.17 o 
  -7   9   9        0.64      -17.01     17.01 o 
  -6   9   9      184.36      248.66     24.17 o 
  -5   9   9      164.33      171.27     36.70 o 
  -4   9   9       30.77       54.93     17.71 o 
  -3   9   9        5.27       24.78     19.90 o 
  -2   9   9       41.48       72.77     18.32 o 
  -1   9   9       23.56       35.01     17.48 o 
   0   9   9      116.35      163.32     22.77 o 
   1   9   9       31.78       37.45     19.22 o 
   2   9   9        0.84      -16.50     16.50 o 
   3   9   9       35.62       23.30     20.13 o 
 -23   0  10       39.62       49.97     34.48 o 
 -22   0  10        8.99      -16.05     16.05 o 
 -21   0  10        9.61      -11.38     16.84 o 
 -20   0  10      141.84      149.55     18.38 o 
 -19   0  10       94.77      109.29     15.20 o 
 -18   0  10      126.88      119.54     13.51 o 
 -17   0  10      753.14      773.57     23.72 o 
 -16   0  10        2.16       -3.10     11.38 o 
 -15   0  10     1007.78      943.25     25.15 o 
 -14   0  10      362.47      340.40     14.54 o 
 -13   0  10      441.40      423.21     14.36 o 
 -12   0  10       18.14       23.98      8.39 o 
 -11   0  10      852.41      877.76     18.59 o 
 -10   0  10      183.04      175.31      8.22 o 
  -9   0  10       60.72       57.17      5.87 o 
  -8   0  10      318.65      247.00      9.61 o 
  -7   0  10      706.90      628.56     20.32 o 
  -6   0  10      316.43      340.57     22.95 o 
  -5   0  10    12462.39    13797.36    270.51 o 
  -4   0  10     1358.02     1405.02     30.95 o 
  -3   0  10      291.13      278.63     10.52 o 
  -2   0  10        4.23        2.23      6.11 o 
  -1   0  10      855.31      809.71     23.18 o 
   0   0  10        2.10        7.57      3.58 o 
   1   0  10     1839.14     1860.19     46.00 o 
   2   0  10      443.32      411.56     12.78 o 
   3   0  10     5375.27     5368.90    106.15 o 
   4   0  10      880.89      872.41     39.33 o 
   5   0  10      696.94      727.42     23.90 o 
   6   0  10      464.85      495.81     25.85 o 
   7   0  10      504.51      554.72     20.74 o 
   8   0  10       37.48       40.59     15.84 o 
   9   0  10     1634.64     1677.55     42.05 o 
  10   0  10       18.30       42.95     13.33 o 
  11   0  10       68.65       50.99     15.87 o 
  12   0  10      200.67      182.17     17.62 o 
  13   0  10       18.09       45.99     16.88 o 
  14   0  10      145.64      188.70     41.69 o 
  15   0  10        0.92       10.78     24.31 o 
  16   0  10       14.20      -11.77     21.98 o 
  17   0  10      640.68      748.24     55.11 o 
  18   0  10      157.98      177.37     28.39 o 
  19   0  10      558.42      571.29     32.59 o 
 -23   1  10       23.40        5.52     19.11 o 
 -22   1  10       24.67       -5.33     18.39 o 
 -21   1  10       44.12       20.13     19.87 o 
 -20   1  10        5.66       -3.83     10.02 o 
 -19   1  10       24.02        2.43      9.55 o 
 -18   1  10       36.89       23.18      8.62 o 
 -17   1  10      364.67      413.05     11.93 o 
 -16   1  10        9.99       -5.85      7.83 o 
 -15   1  10       11.27       -6.26      7.76 o 
 -14   1  10      819.98      752.25     14.90 o 
 -13   1  10     1637.50     1579.45     21.51 o 
 -12   1  10      389.92      391.52      9.56 o 
 -11   1  10      112.91       99.68      5.91 o 
 -10   1  10     1129.16     1115.57     17.80 o 
  -9   1  10       61.52       66.45      5.93 o 
  -8   1  10       19.80       13.59      4.83 o 
  -7   1  10     3651.83     3700.73     44.78 o 
  -6   1  10        7.14        4.48      3.27 o 
  -5   1  10      755.96      732.30     12.88 o 
  -4   1  10     1378.57     1405.74     20.76 o 
  -3   1  10      426.39      419.15     12.11 o 
  -2   1  10      500.47      464.80     15.16 o 
  -1   1  10     1453.43     1412.75     25.38 o 
   0   1  10      449.14      411.23     14.17 o 
   1   1  10      154.00      175.22      7.19 o 
   2   1  10      698.23      688.14     16.91 o 
   3   1  10     6113.81     6562.32     90.30 o 
   4   1  10        4.31       25.50      7.95 o 
   5   1  10     1457.40     1523.58     26.17 o 
   6   1  10       39.47       27.54      7.46 o 
   7   1  10       60.53       40.04      8.38 o 
   8   1  10      315.39      343.35     12.05 o 
   9   1  10      529.44      561.81     15.25 o 
  10   1  10      255.24      263.59     12.52 o 
  11   1  10      437.69      429.07     17.79 o 
  12   1  10        3.83        0.43     10.69 o 
  13   1  10      134.24      128.32     13.04 o 
  14   1  10      352.14      371.14     17.13 o 
  15   1  10       55.05       58.87     13.51 o 
  16   1  10      107.23      105.39     15.62 o 
  17   1  10        6.76       13.36     14.59 o 
  18   1  10       48.44       29.89     15.72 o 
  19   1  10       48.14       17.71     25.02 o 
 -23   2  10        3.79       -9.62     14.51 o 
 -22   2  10        0.03       -2.89     13.55 o 
 -21   2  10      109.93       94.54     12.78 o 
 -20   2  10       46.78       14.30     11.26 o 
 -19   2  10       21.64      -10.26     10.26 o 
 -18   2  10      125.49      108.60     10.23 o 
 -17   2  10      460.48      455.18     12.88 o 
 -16   2  10      364.22      410.58     12.21 o 
 -15   2  10      114.56      112.63      8.86 o 
 -14   2  10      183.91      176.19      8.79 o 
 -13   2  10      953.68      909.98     15.60 o 
 -12   2  10     3422.32     3390.57     38.73 o 
 -11   2  10        0.04       -3.26      6.06 o 
 -10   2  10       28.37       41.42      5.59 o 
  -9   2  10        1.77       -1.46      6.24 o 
  -8   2  10      330.57      373.19     10.44 o 
  -7   2  10        0.97       -0.88      4.76 o 
  -6   2  10     2281.71     2109.72     29.34 o 
  -5   2  10      131.56      113.11      6.72 o 
  -4   2  10     4649.41     4701.05     75.08 o 
  -3   2  10        0.01       -6.23      6.23 o 
  -2   2  10     8180.31     8319.33    129.46 o 
  -1   2  10      221.51      241.42      9.84 o 
   0   2  10     1881.13     1796.12     27.43 o 
   1   2  10      664.14      718.24     13.91 o 
   2   2  10       42.66       61.10      7.86 o 
   3   2  10      238.27      242.92      8.04 o 
   4   2  10     1152.35     1142.07     18.45 o 
   5   2  10       11.37        9.79      6.89 o 
   6   2  10        7.41        6.98      7.70 o 
   7   2  10        1.26        7.39      8.31 o 
   8   2  10      240.05      240.24     11.28 o 
   9   2  10       11.22        7.38      9.44 o 
  10   2  10      316.14      354.83     14.72 o 
  11   2  10        1.02       13.52     11.24 o 
  12   2  10      925.65      910.38     23.83 o 
  13   2  10      592.33      575.75     31.68 o 
  14   2  10       20.67        5.65     14.76 o 
  15   2  10       41.69       33.04     17.37 o 
  16   2  10      104.54      112.37     17.78 o 
  17   2  10      117.64      129.28     20.07 o 
  18   2  10        5.09      -12.86     16.72 o 
 -22   3  10       47.20       33.50     14.62 o 
 -21   3  10       54.44       45.04     14.04 o 
 -20   3  10      213.91      221.58     15.35 o 
 -19   3  10        6.81      -11.19     11.19 o 
 -18   3  10        0.09      -12.36     12.79 o 
 -17   3  10     1790.88     1826.54     30.48 o 
 -16   3  10      759.45      834.62     17.73 o 
 -15   3  10      224.91      256.42     10.16 o 
 -14   3  10       26.84       20.87      8.33 o 
 -13   3  10        7.07       -4.45     11.33 o 
 -12   3  10     2140.89     2267.06     32.25 o 
 -11   3  10        0.81        3.94      7.09 o 
 -10   3  10     2344.85     2311.17     38.48 o 
  -9   3  10      264.85      279.75     10.39 o 
  -8   3  10       62.54       66.52      7.51 o 
  -7   3  10      142.75      180.66      8.71 o 
  -6   3  10      278.27      291.69      9.65 o 
  -5   3  10      341.51      320.15      8.39 o 
  -4   3  10      777.33      775.69     13.86 o 
  -3   3  10      626.73      699.79     13.59 o 
  -2   3  10       19.54       21.86      6.10 o 
  -1   3  10      202.33      202.16      7.48 o 
   0   3  10     1862.76     1953.13     28.89 o 
   1   3  10        4.74        0.98      5.82 o 
   2   3  10     7013.51     7376.68     94.49 o 
   3   3  10       15.51       32.85      6.99 o 
   4   3  10       29.36       23.86      7.62 o 
   5   3  10      180.62      188.30     10.01 o 
   6   3  10       11.58        1.91      8.60 o 
   7   3  10      121.85      119.29     10.65 o 
   8   3  10      291.18      314.53     13.42 o 
   9   3  10       42.05       31.13     11.59 o 
  10   3  10      104.42       92.46     12.33 o 
  11   3  10       80.62       76.84     12.33 o 
  12   3  10       41.79       65.36     13.62 o 
  13   3  10      327.50      328.01     20.01 o 
  14   3  10      308.97      331.46     24.87 o 
  15   3  10      221.90      198.85     18.60 o 
  16   3  10       55.21       56.51     16.62 o 
  17   3  10      203.41      197.41     26.60 o 
 -21   4  10       11.92      -14.82     14.82 o 
 -20   4  10        0.00      -12.98     12.98 o 
 -19   4  10        0.16       -2.04     11.98 o 
 -18   4  10       54.49       25.81     13.28 o 
 -17   4  10       95.97       73.94     13.45 o 
 -16   4  10       47.42       21.98     12.18 o 
 -15   4  10     1661.50     1622.38     29.71 o 
 -14   4  10      146.25      138.89     12.81 o 
 -13   4  10       94.99       89.57      9.86 o 
 -12   4  10       62.09       48.85      9.25 o 
 -11   4  10      303.19      343.42     11.81 o 
 -10   4  10      652.73      678.82     19.75 o 
  -9   4  10     1343.53     1337.20     24.47 o 
  -8   4  10       89.94      114.88     11.32 o 
  -7   4  10      459.89      485.92     22.58 o 
  -6   4  10      236.94      236.87     12.54 o 
  -5   4  10      412.87      447.83     11.00 o 
  -4   4  10       34.89       33.77      7.30 o 
  -3   4  10       12.77       11.78      7.18 o 
  -2   4  10        3.45        4.14      6.64 o 
  -1   4  10      118.41      114.03      9.86 o 
   0   4  10      253.31      265.26     14.22 o 
   1   4  10       38.85       33.85      7.98 o 
   2   4  10      563.84      528.57     14.09 o 
   3   4  10       36.84       38.75      7.59 o 
   4   4  10      655.16      625.43     15.49 o 
   5   4  10      989.05      970.34     19.53 o 
   6   4  10        4.51        3.25      9.11 o 
   7   4  10     1692.23     1564.40     29.32 o 
   8   4  10        0.16      -10.50     10.50 o 
   9   4  10       56.33       58.48     11.38 o 
  10   4  10      867.80      842.53     22.55 o 
  11   4  10      168.29      164.89     14.88 o 
  12   4  10      174.88      181.09     17.31 o 
  13   4  10       47.12       39.63     15.89 o 
  14   4  10        5.61        3.51     15.02 o 
  15   4  10        7.38       -7.94     15.51 o 
  16   4  10      123.53      101.51     18.19 o 
  17   4  10      287.50      265.16     22.86 o 
 -20   5  10      196.41      185.82     22.23 o 
 -19   5  10      259.01      261.93     22.87 o 
 -18   5  10        2.43      -15.29     15.29 o 
 -17   5  10       91.17       99.64     15.04 o 
 -16   5  10       28.23       20.70     12.55 o 
 -15   5  10       92.20       91.74     13.48 o 
 -14   5  10      286.74      306.92     18.29 o 
 -13   5  10      718.39      733.80     21.75 o 
 -12   5  10       71.56       91.66     13.17 o 
 -11   5  10      311.51      326.31     14.48 o 
 -10   5  10       10.18       -4.37     10.48 o 
  -9   5  10       30.65       33.31      9.15 o 
  -8   5  10        0.10        5.81      8.57 o 
  -7   5  10      228.72      234.87     12.87 o 
  -6   5  10       54.48       44.01      7.23 o 
  -5   5  10       25.98       13.65      5.53 o 
  -4   5  10      235.90      189.98      9.98 o 
  -3   5  10        8.93        4.32      5.97 o 
  -2   5  10        7.26       -6.79      6.79 o 
  -1   5  10      287.03      259.30     10.00 o 
   0   5  10        5.95       -2.09      7.21 o 
   1   5  10      581.15      608.02     17.15 o 
   2   5  10      407.01      406.10     12.60 o 
   3   5  10       29.64       47.25      8.45 o 
   4   5  10      217.94      204.74     13.73 o 
   5   5  10      103.93      148.20     10.85 o 
   6   5  10        9.64        3.29     10.06 o 
   7   5  10      240.55      235.11     12.98 o 
   8   5  10        2.54        1.54     12.18 o 
   9   5  10      205.72      220.29     14.92 o 
  10   5  10        4.46        3.84     12.17 o 
  11   5  10      240.33      243.28     19.49 o 
  12   5  10      401.74      430.68     21.56 o 
  13   5  10      132.54      107.76     17.98 o 
  14   5  10      100.96       83.54     17.00 o 
  15   5  10       37.90       39.92     22.72 o 
 -18   6  10       28.27        1.98     18.17 o 
 -17   6  10      113.35      106.06     20.71 o 
 -16   6  10       64.00       69.12     16.79 o 
 -15   6  10       16.62       34.54     15.44 o 
 -14   6  10      162.63      170.98     14.88 o 
 -13   6  10       29.59       29.46     12.30 o 
 -12   6  10        2.53        4.69     12.18 o 
 -11   6  10       53.28       34.72     11.62 o 
 -10   6  10      356.07      320.71     23.12 o 
  -9   6  10        7.27        3.73     11.10 o 
  -8   6  10      195.65      210.86     15.51 o 
  -7   6  10        0.25        3.58     11.39 o 
  -6   6  10      372.74      388.24     16.18 o 
  -5   6  10        1.08       13.99      9.95 o 
  -4   6  10       69.54       70.75     11.50 o 
  -3   6  10      730.51      759.33     21.80 o 
  -2   6  10       14.78       15.43     12.15 o 
  -1   6  10      104.43       97.05      9.62 o 
   0   6  10        0.07       -5.29      8.39 o 
   1   6  10        9.73       -5.58      8.59 o 
   2   6  10      122.47      125.09     15.46 o 
   3   6  10      417.57      450.05     15.00 o 
   4   6  10      138.90      137.16     11.94 o 
   5   6  10        0.10        5.05     10.18 o 
   6   6  10      220.15      214.83     13.97 o 
   7   6  10      146.55      139.03     13.34 o 
   8   6  10       60.96       73.78     15.12 o 
   9   6  10        6.79       24.39     14.89 o 
  10   6  10       16.70        2.60     16.51 o 
  11   6  10       64.28       73.43     18.49 o 
  12   6  10        0.16      -17.14     17.14 o 
  13   6  10       16.54       30.65     18.75 o 
 -16   7  10       14.53       -7.64     18.22 o 
 -15   7  10        4.68       12.50     17.57 o 
 -14   7  10       65.48       13.40     15.97 o 
 -13   7  10       51.05       52.64     15.91 o 
 -12   7  10        0.59      -13.33     13.33 o 
 -11   7  10        6.78        2.98     13.20 o 
 -10   7  10       12.19       -0.49     12.47 o 
  -9   7  10       85.62       80.10     13.32 o 
  -8   7  10       34.02       42.24     12.85 o 
  -7   7  10        3.01       -0.66     11.87 o 
  -6   7  10       57.33       51.38     13.57 o 
  -5   7  10        1.65      -11.37     11.37 o 
  -4   7  10      347.53      348.97     18.09 o 
  -3   7  10       69.05       74.29     13.66 o 
  -2   7  10      635.28      668.01     23.97 o 
  -1   7  10      107.27      125.15     14.46 o 
   0   7  10      426.43      401.17     19.38 o 
   1   7  10       41.41       13.88     12.83 o 
   2   7  10      549.37      579.86     23.33 o 
   3   7  10       18.49       -4.78     13.07 o 
   4   7  10      192.91      172.39     17.82 o 
   5   7  10       20.72       10.46     13.78 o 
   6   7  10        1.79      -13.49     13.49 o 
   7   7  10        1.89       10.28     14.27 o 
   8   7  10       63.38       56.69     17.52 o 
   9   7  10        1.12      -16.06     16.06 o 
  10   7  10       26.02        2.58     21.91 o 
  11   7  10       11.11        4.11     26.54 o 
 -12   8  10      154.25      144.61     20.24 o 
 -11   8  10       60.71       60.40     25.43 o 
 -10   8  10      295.60      264.02     21.96 o 
  -9   8  10        0.19      -13.16     13.16 o 
  -8   8  10       94.23       95.95     14.44 o 
  -7   8  10        3.31      -12.29     12.93 o 
  -6   8  10       92.12       66.83     14.11 o 
  -5   8  10        2.56       -7.09     13.86 o 
  -4   8  10       46.48       54.07     21.55 o 
  -3   8  10        1.59        6.90     14.20 o 
  -2   8  10       91.29       86.35     15.40 o 
  -1   8  10       77.32       89.53     15.40 o 
   0   8  10      466.76      479.26     21.81 o 
   1   8  10        5.57       -3.76     14.13 o 
   2   8  10      339.57      341.40     20.01 o 
   3   8  10        1.59       12.76     14.46 o 
   4   8  10       10.96       23.32     16.30 o 
   5   8  10       35.94       69.23     17.68 o 
   6   8  10       62.75       39.86     18.03 o 
   7   8  10       99.83      119.50     19.62 o 
   8   8  10       23.83       27.95     18.29 o 
  -6   9  10       84.26       57.76     28.42 o 
  -5   9  10        4.58       16.62     24.27 o 
  -4   9  10      140.98      184.48     32.58 o 
  -3   9  10       11.97       14.58     17.40 o 
  -2   9  10       27.96        2.08     16.84 o 
  -1   9  10      112.00       95.25     18.94 o 
   0   9  10        4.65       -2.68     17.24 o 
   1   9  10      129.62      124.96     20.04 o 
   2   9  10        2.75        3.41     17.45 o 
 -23   1  11        0.36       -5.57     14.67 o 
 -22   1  11       19.14       21.61     19.79 o 
 -21   1  11        2.48       -7.92     11.28 o 
 -20   1  11       19.28       -6.44     10.92 o 
 -19   1  11       55.06       42.24     10.46 o 
 -18   1  11       78.71       53.80      8.93 o 
 -17   1  11      470.43      493.36     12.57 o 
 -16   1  11      239.83      208.94      9.46 o 
 -15   1  11      454.91      457.59     11.57 o 
 -14   1  11     1523.95     1491.02     21.20 o 
 -13   1  11        4.95        2.18      6.37 o 
 -12   1  11     3388.37     3272.89     37.19 o 
 -11   1  11       20.40       28.37      5.68 o 
 -10   1  11        7.99        0.74      4.78 o 
  -9   1  11      569.84      604.65     12.19 o 
  -8   1  11      152.00      170.09      6.18 o 
  -7   1  11      922.02      964.91     13.43 o 
  -6   1  11      354.15      351.56      8.78 o 
  -5   1  11     4157.02     4406.55     63.58 o 
  -4   1  11      312.56      378.47     10.00 o 
  -3   1  11      160.45      190.24      8.44 o 
  -2   1  11      229.62      227.56     14.10 o 
  -1   1  11      785.31      848.51     17.93 o 
   0   1  11      745.13      793.43     14.59 o 
   1   1  11        6.84        0.52      5.80 o 
   2   1  11     6950.58     7156.75     97.97 o 
   3   1  11     3345.81     3391.93     48.96 o 
   4   1  11       98.92      121.77      9.00 o 
   5   1  11      490.49      532.85     18.37 o 
   6   1  11     1086.95     1153.56     21.25 o 
   7   1  11       27.73       31.84      9.18 o 
   8   1  11       14.00       12.48      9.69 o 
   9   1  11      197.02      213.69     12.52 o 
  10   1  11      112.84      100.77     11.85 o 
  11   1  11      392.13      427.81     15.60 o 
  12   1  11       86.35       84.61     11.78 o 
  13   1  11        0.05        2.70     11.83 o 
  14   1  11      659.99      638.53     20.95 o 
  15   1  11        4.01        3.81     12.66 o 
  16   1  11       93.33       83.39     15.54 o 
  17   1  11       30.35       36.51     15.30 o 
  18   1  11        0.00       -4.16     15.28 o 
 -23   2  11       22.79       13.26     16.86 o 
 -22   2  11      628.37      655.66     23.84 o 
 -21   2  11       60.25       50.48     13.05 o 
 -20   2  11      168.39      189.28     12.67 o 
 -19   2  11       31.69       29.49     10.52 o 
 -18   2  11      135.04      138.25     11.26 o 
 -17   2  11      184.95      190.50     10.81 o 
 -16   2  11       10.58       16.67      7.50 o 
 -15   2  11      244.61      242.50      9.38 o 
 -14   2  11      142.14      136.00      9.04 o 
 -13   2  11       12.34        2.27      6.36 o 
 -12   2  11      223.45      220.05      8.34 o 
 -11   2  11        8.72        0.03      5.06 o 
 -10   2  11      475.29      496.53     13.24 o 
  -9   2  11        5.78       -1.60      6.48 o 
  -8   2  11      347.43      319.74     10.15 o 
  -7   2  11      118.69      141.67      6.08 o 
  -6   2  11       38.37       51.89      5.90 o 
  -5   2  11       46.98       61.28      6.62 o 
  -4   2  11      773.64      751.84     17.16 o 
  -3   2  11       11.75       14.65      6.68 o 
  -2   2  11       83.51      118.68      8.19 o 
  -1   2  11      320.99      308.96      9.49 o 
   0   2  11      135.75      169.57      8.80 o 
   1   2  11       16.88       14.40      5.65 o 
   2   2  11       26.03        8.28      4.63 o 
   3   2  11      241.61      239.96      8.79 o 
   4   2  11      147.47      169.09      8.72 o 
   5   2  11       13.94       13.46      7.84 o 
   6   2  11      333.27      340.43     11.36 o 
   7   2  11      408.97      445.33     19.01 o 
   8   2  11       53.00       59.13      9.86 o 
   9   2  11      355.45      405.87     18.49 o 
  10   2  11      705.66      719.14     24.16 o 
  11   2  11        1.91        3.72     10.95 o 
  12   2  11       38.86       25.84     11.79 o 
  13   2  11      513.76      527.22     20.71 o 
  14   2  11       22.78        7.92     15.18 o 
  15   2  11       47.03       16.21     15.83 o 
  16   2  11        4.23        9.54     16.05 o 
  17   2  11       41.46       22.52     17.61 o 
  18   2  11       21.50       -9.52     17.41 o 
 -22   3  11      207.10      231.58     17.34 o 
 -21   3  11       76.64       88.87     14.98 o 
 -20   3  11       81.44       83.55     13.33 o 
 -19   3  11        5.74        6.72     11.42 o 
 -18   3  11        0.44       -8.80     10.54 o 
 -17   3  11      189.04      206.80     11.38 o 
 -16   3  11     1298.81     1178.93     22.56 o 
 -15   3  11      453.59      473.72     14.42 o 
 -14   3  11      391.15      416.10     12.38 o 
 -13   3  11      208.04      225.65      9.32 o 
 -12   3  11      262.81      269.56     11.87 o 
 -11   3  11       45.12       44.20      8.28 o 
 -10   3  11        0.00        4.44      8.02 o 
  -9   3  11      144.71      140.45      8.95 o 
  -8   3  11      121.66      129.69      8.76 o 
  -7   3  11        9.14        8.22      6.02 o 
  -6   3  11        2.11       -1.68      5.25 o 
  -5   3  11       63.38       49.15      5.43 o 
  -4   3  11      947.94      945.68     16.54 o 
  -3   3  11      404.84      402.62     10.36 o 
  -2   3  11      307.31      346.40     10.05 o 
  -1   3  11      121.31      119.53      6.86 o 
   0   3  11      166.87      176.19     11.32 o 
   1   3  11        3.93        6.89      6.20 o 
   2   3  11      518.15      577.46     14.23 o 
   3   3  11      997.87      983.32     21.39 o 
   4   3  11     1062.42     1104.54     20.82 o 
   5   3  11        9.70       12.31      9.11 o 
   6   3  11       17.67       42.21      9.37 o 
   7   3  11      113.78      105.34     10.84 o 
   8   3  11      317.82      307.47     14.61 o 
   9   3  11      107.58       84.53     12.65 o 
  10   3  11      236.74      211.04     13.61 o 
  11   3  11      192.14      183.65     13.95 o 
  12   3  11      429.45      425.76     26.78 o 
  13   3  11        1.52       -6.06     14.29 o 
  14   3  11        0.84      -16.03     20.81 o 
  15   3  11      167.94      170.75     18.45 o 
  16   3  11      209.89      185.21     19.54 o 
  17   3  11       76.81       87.42     20.78 o 
 -21   4  11       58.43       71.42     20.92 o 
 -20   4  11        9.05       12.92     15.28 o 
 -19   4  11       38.11       64.02     14.73 o 
 -18   4  11       86.65       59.58     14.52 o 
 -17   4  11       48.75       64.47     13.29 o 
 -16   4  11        0.23      -11.76     11.76 o 
 -15   4  11      292.06      332.35     15.70 o 
 -14   4  11      600.78      634.77     20.00 o 
 -13   4  11      260.06      235.64     12.56 o 
 -12   4  11        0.08       -7.92      9.61 o 
 -11   4  11      173.80      144.85     11.09 o 
 -10   4  11      293.22      311.30     14.45 o 
  -9   4  11      141.24      143.12     11.37 o 
  -8   4  11       51.37       68.80      9.34 o 
  -7   4  11       94.01       93.07      9.37 o 
  -6   4  11      176.44      213.64      8.33 o 
  -5   4  11     1960.65     2185.23     29.75 o 
  -4   4  11      286.96      320.02     11.60 o 
  -3   4  11      439.78      472.59     12.89 o 
  -2   4  11       50.20       49.09      7.38 o 
  -1   4  11      338.07      372.86     11.75 o 
   0   4  11      708.33      722.95     16.56 o 
   1   4  11        0.23       -3.97      3.97 o 
   2   4  11       83.96       82.94      8.82 o 
   3   4  11        0.49       -5.74      7.33 o 
   4   4  11      103.16      122.27      9.82 o 
   5   4  11     2110.35     2157.93     32.32 o 
   6   4  11      167.05      166.90     11.62 o 
   7   4  11     1093.27     1038.70     23.80 o 
   8   4  11        0.55       -3.08     10.31 o 
   9   4  11       44.62       25.93     11.06 o 
  10   4  11      228.22      218.12     15.18 o 
  11   4  11        0.05       -5.16     13.41 o 
  12   4  11        2.91        3.92     14.66 o 
  13   4  11      217.48      215.99     18.42 o 
  14   4  11      225.50      242.88     36.31 o 
  15   4  11       59.62       22.98     16.72 o 
  16   4  11        0.34      -18.61     18.61 o 
 -20   5  11        0.02       39.25     19.21 o 
 -19   5  11      166.13      185.57     21.25 o 
 -18   5  11        3.26       -6.83     13.91 o 
 -17   5  11      429.01      428.73     19.70 o 
 -16   5  11      146.61      147.41     14.54 o 
 -15   5  11      270.88      298.64     16.08 o 
 -14   5  11      139.04      140.89     13.41 o 
 -13   5  11      181.40      187.74     13.36 o 
 -12   5  11      211.39      208.61     13.33 o 
 -11   5  11       46.32       36.26     10.76 o 
 -10   5  11       39.96       37.21     10.50 o 
  -9   5  11       94.51       91.49     12.59 o 
  -8   5  11      148.67      118.82     17.58 o 
  -7   5  11      179.66      159.64     16.08 o 
  -6   5  11      143.69      162.74     10.56 o 
  -5   5  11       61.84       67.45      9.65 o 
  -4   5  11       45.60       37.92     10.77 o 
  -3   5  11       17.74        2.20     10.47 o 
  -2   5  11      141.64      139.23     10.76 o 
  -1   5  11      731.56      712.18     18.27 o 
   0   5  11     1060.79     1014.64     19.08 o 
   1   5  11      186.20      180.27      9.58 o 
   2   5  11     1246.43     1225.33     23.16 o 
   3   5  11      575.67      618.47     17.59 o 
   4   5  11     1167.40     1158.03     29.61 o 
   5   5  11      872.00      877.80     21.14 o 
   6   5  11      515.38      489.28     16.46 o 
   7   5  11        7.24       -3.05      9.92 o 
   8   5  11       40.09       35.15     11.87 o 
   9   5  11       14.03        9.85     12.50 o 
  10   5  11       17.74       13.87     12.89 o 
  11   5  11       42.33       45.80     17.84 o 
  12   5  11      166.16      171.77     21.08 o 
  13   5  11       24.80       28.00     18.31 o 
  14   5  11        5.45      -18.34     18.34 o 
  15   5  11        2.65       -2.14     19.40 o 
 -18   6  11        6.05       -4.83     18.42 o 
 -17   6  11        5.95       11.07     17.29 o 
 -16   6  11        1.99      -12.99     15.04 o 
 -15   6  11       17.60       30.22     16.62 o 
 -14   6  11       11.47       -8.84     12.15 o 
 -13   6  11        6.40       13.98     11.99 o 
 -12   6  11       47.84       49.59     16.24 o 
 -11   6  11        0.18       -9.62     10.90 o 
 -10   6  11       29.90       31.81     11.86 o 
  -9   6  11      143.91      142.01     13.17 o 
  -8   6  11       59.12       57.19     11.96 o 
  -7   6  11     1006.83     1025.90     25.74 o 
  -6   6  11      342.74      319.19     13.75 o 
  -5   6  11      533.04      511.51     16.86 o 
  -4   6  11       98.10      101.21     11.67 o 
  -3   6  11      408.18      441.55     16.14 o 
  -2   6  11        6.02       -2.26     10.09 o 
  -1   6  11        6.61        2.75     10.25 o 
   0   6  11        0.48       -8.43     10.18 o 
   1   6  11        0.93        1.50     10.27 o 
   2   6  11       31.58       22.31     10.90 o 
   3   6  11      313.52      294.06     16.68 o 
   4   6  11      348.82      400.59     18.80 o 
   5   6  11      291.36      256.20     16.96 o 
   6   6  11        0.16       -6.67     13.03 o 
   7   6  11        8.63       -3.47     13.36 o 
   8   6  11       10.02      -14.02     14.02 o 
   9   6  11      224.34      263.01     19.65 o 
  10   6  11       13.51        6.31     16.75 o 
  11   6  11      165.62      150.74     20.29 o 
  12   6  11        9.95       27.64     18.58 o 
  13   6  11      141.86      147.05     22.06 o 
 -15   7  11        9.77        3.31     20.88 o 
 -14   7  11        4.40        5.18     15.63 o 
 -13   7  11        2.66       17.22     15.11 o 
 -12   7  11       36.99       53.13     15.22 o 
 -11   7  11        0.56      -10.76     12.86 o 
 -10   7  11      226.35      221.67     21.45 o 
  -9   7  11       15.38        5.77     12.49 o 
  -8   7  11        0.40       -1.90     12.22 o 
  -7   7  11       67.52       48.47     13.00 o 
  -6   7  11       17.81        8.89     12.03 o 
  -5   7  11       52.51       29.36     13.45 o 
  -4   7  11       21.44        2.57     13.18 o 
  -3   7  11        0.10       -6.16     12.33 o 
  -2   7  11       37.83       17.49     12.79 o 
  -1   7  11      217.50      239.24     16.33 o 
   0   7  11       82.00      116.45     15.34 o 
   1   7  11      144.65      154.93     17.43 o 
   2   7  11      158.81      149.00     15.64 o 
   3   7  11      187.13      199.27     16.69 o 
   4   7  11        1.71        6.17     13.70 o 
   5   7  11       27.93        9.38     13.96 o 
   6   7  11       94.61      106.58     19.10 o 
   7   7  11       34.44       22.40     14.79 o 
   8   7  11        5.16       -9.01     16.38 o 
   9   7  11       51.99       98.43     18.94 o 
  10   7  11      100.25       82.07     19.58 o 
 -12   8  11       28.12       23.76     16.39 o 
 -11   8  11       20.67       16.14     16.16 o 
 -10   8  11      146.12      187.73     18.88 o 
  -9   8  11       25.14       -6.74     14.48 o 
  -8   8  11        3.92        0.33     13.28 o 
  -7   8  11       13.05       -0.82     13.22 o 
  -6   8  11        7.02      -14.05     14.05 o 
  -5   8  11       24.65        6.31     14.12 o 
  -4   8  11       30.39       28.50     14.70 o 
  -3   8  11       97.24      125.67     16.08 o 
  -2   8  11      176.30      199.52     17.28 o 
  -1   8  11       26.45       27.49     14.12 o 
   0   8  11       29.63       13.88     14.99 o 
   1   8  11        8.16        2.91     14.10 o 
   2   8  11        6.12       -0.52     19.57 o 
   3   8  11        8.84        5.69     14.55 o 
   4   8  11        2.03        8.47     14.76 o 
   5   8  11        1.79      -13.73     21.68 o 
   6   8  11       23.27       -4.86     17.76 o 
   7   8  11       48.22       38.75     18.47 o 
  -4   9  11       12.24       15.68     17.50 o 
  -3   9  11       68.09      105.93     20.89 o 
  -2   9  11      121.21      113.97     19.52 o 
  -1   9  11        4.88      -13.07     17.35 o 
 -23   0  12       49.69       19.88     19.84 o 
 -22   0  12       30.45       -4.13     17.97 o 
 -21   0  12        2.99      -16.69     16.69 o 
 -20   0  12      614.09      586.18     28.38 o 
 -19   0  12      535.60      499.17     22.79 o 
 -18   0  12       87.41       65.45     14.89 o 
 -17   0  12      529.79      546.17     19.29 o 
 -16   0  12        0.46       -5.35     10.44 o 
 -15   0  12     1125.64     1059.42     25.76 o 
 -14   0  12     7003.52     6802.78    108.62 o 
 -13   0  12       77.06       97.00      9.65 o 
 -12   0  12        0.11        1.53      7.70 o 
 -11   0  12      116.88      136.81      9.44 o 
 -10   0  12       36.89       54.90      7.98 o 
  -9   0  12       26.88       31.15      9.38 o 
  -8   0  12     6629.68     6342.77    114.43 o 
  -7   0  12      737.57      711.78     20.18 o 
  -6   0  12      215.28      227.80     11.47 o 
  -5   0  12      121.79      132.76     12.58 o 
  -4   0  12       21.07       18.60      7.41 o 
  -3   0  12      397.12      356.62     13.71 o 
  -2   0  12     8267.55     8735.70    212.16 o 
  -1   0  12      393.50      428.80     17.57 o 
   0   0  12     2067.78     1967.81     58.50 o 
   1   0  12     1268.40     1398.80     30.96 o 
   2   0  12       20.64       19.61     11.14 o 
   3   0  12      102.08      139.85     11.18 o 
   4   0  12       21.16       12.23     12.37 o 
   5   0  12      242.18      238.32     20.89 o 
   6   0  12      945.17      887.89     43.93 o 
   7   0  12       12.45       16.46     12.67 o 
   8   0  12      132.48      121.17     15.10 o 
   9   0  12      234.27      231.34     17.56 o 
  10   0  12      149.05      153.86     16.69 o 
  11   0  12      234.48      225.80     17.90 o 
  12   0  12     1698.71     1650.00     46.38 o 
  13   0  12       58.83       47.06     18.16 o 
  14   0  12      636.51      599.45     50.82 o 
  15   0  12      313.42      285.12     29.18 o 
  16   0  12      415.89      454.86     34.62 o 
  17   0  12      208.97      262.91     58.57 o 
 -23   1  12       37.53       43.49     16.86 o 
 -22   1  12       71.47       96.95     14.76 o 
 -21   1  12        2.63      -12.03     12.03 o 
 -20   1  12       15.19       -1.56     10.63 o 
 -19   1  12       77.63       85.00     10.72 o 
 -18   1  12       56.94       68.46      9.39 o 
 -17   1  12        5.54        3.86      7.66 o 
 -16   1  12      733.32      724.51     14.91 o 
 -15   1  12       33.02       22.30      7.31 o 
 -14   1  12     1371.54     1378.78     19.94 o 
 -13   1  12       48.52       58.25      6.48 o 
 -12   1  12     4272.70     4221.16     49.18 o 
 -11   1  12      211.70      232.79      9.54 o 
 -10   1  12       63.46       53.68      6.48 o 
  -9   1  12     1193.11     1239.69     19.79 o 
  -8   1  12        0.42        2.56      4.30 o 
  -7   1  12        3.00       -4.32      4.32 o 
  -6   1  12      341.32      393.78     11.94 o 
  -5   1  12     1438.74     1586.04     28.52 o 
  -4   1  12        8.07       -5.32      5.32 o 
  -3   1  12       36.92       33.90      6.53 o 
  -2   1  12      654.84      647.47     22.40 o 
  -1   1  12      672.98      617.22     12.11 o 
   0   1  12       12.66       20.69      5.71 o 
   1   1  12       27.76       33.65      6.55 o 
   2   1  12     3388.90     3562.51     67.50 o 
   3   1  12      150.94      173.44      8.82 o 
   4   1  12       76.97       76.43     10.58 o 
   5   1  12      258.00      299.34     11.95 o 
   6   1  12        4.52        1.95      9.28 o 
   7   1  12        5.18       -7.44      9.85 o 
   8   1  12       39.03       12.59     10.19 o 
   9   1  12      104.00      106.27     11.69 o 
  10   1  12       42.26       59.01     13.09 o 
  11   1  12      276.42      276.36     14.53 o 
  12   1  12      176.76      200.12     14.24 o 
  13   1  12       74.62       74.01     13.23 o 
  14   1  12      603.32      637.04     21.05 o 
  15   1  12       98.70      109.96     14.65 o 
  16   1  12        5.55       -0.01     14.50 o 
  17   1  12       83.14       80.72     16.43 o 
 -22   2  12      139.00      144.02     17.88 o 
 -21   2  12        3.24      -11.65     11.65 o 
 -20   2  12       25.10       28.24     10.61 o 
 -19   2  12       30.69       16.01     10.06 o 
 -18   2  12       14.46       -7.42     11.22 o 
 -17   2  12     1982.55     1997.96     28.89 o 
 -16   2  12      156.07      160.69      9.23 o 
 -15   2  12     1282.15     1252.58     20.56 o 
 -14   2  12        1.11       -7.15      7.32 o 
 -13   2  12      537.48      533.19     13.49 o 
 -12   2  12      540.67      541.78     15.40 o 
 -11   2  12        3.48       -7.61      7.61 o 
 -10   2  12        4.23       -3.78      7.00 o 
  -9   2  12      570.49      563.16     13.46 o 
  -8   2  12       12.83       11.69      5.62 o 
  -7   2  12        0.18       -1.84      5.84 o 
  -6   2  12      404.43      372.22     11.00 o 
  -5   2  12     3287.18     3445.07     57.16 o 
  -4   2  12      500.99      488.62     14.64 o 
  -3   2  12     5159.82     5449.10     86.66 o 
  -2   2  12      882.70      865.57     19.42 o 
  -1   2  12       81.59      139.98      9.39 o 
   0   2  12        0.68        1.70      5.95 o 
   1   2  12     2779.77     2654.56     40.39 o 
   2   2  12        2.78        0.30      7.26 o 
   3   2  12      137.08      134.95      8.60 o 
   4   2  12       85.33      109.75      9.28 o 
   5   2  12        4.36        0.10      8.95 o 
   6   2  12       49.20       57.71      9.53 o 
   7   2  12      202.23      212.64     11.78 o 
   8   2  12       10.38       14.11     10.21 o 
   9   2  12       75.60       99.43     11.42 o 
  10   2  12       34.02       31.61     11.17 o 
  11   2  12        5.39      -10.70     10.70 o 
  12   2  12       41.65       45.13     12.21 o 
  13   2  12       14.63       24.58     12.46 o 
  14   2  12        7.75        0.19     15.05 o 
  15   2  12       74.35       77.81     17.49 o 
  16   2  12       73.00       40.68     17.00 o 
  17   2  12        2.57        9.57     17.30 o 
 -22   3  12      128.56      129.86     17.93 o 
 -21   3  12        0.17       11.67     19.31 o 
 -20   3  12       14.92       13.42     12.31 o 
 -19   3  12       18.70       -2.56     11.51 o 
 -18   3  12       35.47       40.09     12.79 o 
 -17   3  12      406.40      388.77     15.20 o 
 -16   3  12      393.29      401.34     14.81 o 
 -15   3  12      339.27      358.14     15.85 o 
 -14   3  12       43.49       57.57      8.68 o 
 -13   3  12       17.54        5.12      9.18 o 
 -12   3  12        6.70        4.75      8.66 o 
 -11   3  12      353.33      367.92     13.84 o 
 -10   3  12        1.24       11.00      8.06 o 
  -9   3  12      265.06      275.80     10.60 o 
  -8   3  12       12.65       22.71      6.73 o 
  -7   3  12       49.81       56.10      6.28 o 
  -6   3  12      160.08      191.08      8.07 o 
  -5   3  12      595.23      657.58     17.38 o 
  -4   3  12        2.46        0.57      8.26 o 
  -3   3  12      102.39       81.96      9.42 o 
  -2   3  12       29.40       31.00      5.87 o 
  -1   3  12      794.08      800.09     15.80 o 
   0   3  12      157.30      154.02      8.08 o 
   1   3  12      153.98      179.14      9.03 o 
   2   3  12       19.67       14.43      8.47 o 
   3   3  12      862.59      912.59     19.32 o 
   4   3  12        4.68        2.84      8.47 o 
   5   3  12      362.27      376.04     12.85 o 
   6   3  12        0.26       -9.80      9.80 o 
   7   3  12      239.47      251.08     13.49 o 
   8   3  12      257.74      232.92     15.61 o 
   9   3  12      235.61      249.98     14.84 o 
  10   3  12      148.47      156.41     13.98 o 
  11   3  12      778.74      691.03     21.35 o 
  12   3  12      165.51      166.56     15.67 o 
  13   3  12       13.10        5.73     14.84 o 
  14   3  12       54.06       37.27     15.84 o 
  15   3  12        5.76        4.88     15.84 o 
  16   3  12       10.53        2.34     32.20 o 
 -21   4  12        0.54      -15.44     15.44 o 
 -20   4  12        1.05       -3.17     14.31 o 
 -19   4  12      146.53      187.48     16.63 o 
 -18   4  12       30.68       20.72     13.79 o 
 -17   4  12        0.36       -5.30     12.28 o 
 -16   4  12      203.83      202.78     14.49 o 
 -15   4  12       73.50       74.47     12.29 o 
 -14   4  12     1066.15     1118.76     25.61 o 
 -13   4  12       22.38       21.56      9.79 o 
 -12   4  12       52.54       44.22      9.84 o 
 -11   4  12       15.99       -0.07      9.29 o 
 -10   4  12      484.23      508.98     16.42 o 
  -9   4  12       12.45       17.06     10.05 o 
  -8   4  12      165.81      153.83     12.53 o 
  -7   4  12       73.87       72.93      7.55 o 
  -6   4  12       51.11       43.31      7.09 o 
  -5   4  12      664.82      738.98     15.31 o 
  -4   4  12     1603.34     1605.16     26.08 o 
  -3   4  12      121.56      135.16      8.52 o 
  -2   4  12       67.72       69.63      7.83 o 
  -1   4  12      261.40      289.16     16.38 o 
   0   4  12      821.11      828.47     18.04 o 
   1   4  12      121.09      124.60     10.52 o 
   2   4  12      102.56      117.83     10.05 o 
   3   4  12      190.89      183.11      9.99 o 
   4   4  12       10.75       17.73      9.43 o 
   5   4  12        7.66        5.22      9.74 o 
   6   4  12        1.33       -1.53      9.75 o 
   7   4  12      189.36      181.74     15.33 o 
   8   4  12        0.94      -10.21     10.21 o 
   9   4  12       55.80       26.76     11.15 o 
  10   4  12        1.74      -11.74     11.74 o 
  11   4  12       83.19       74.26     14.09 o 
  12   4  12      201.12      204.13     28.06 o 
  13   4  12       39.28       45.48     18.79 o 
  14   4  12        6.73        9.58     18.45 o 
  15   4  12        3.49        3.32     18.92 o 
 -19   5  12      131.82      117.63     16.30 o 
 -18   5  12       25.94       36.40     14.57 o 
 -17   5  12       34.85       50.34     14.07 o 
 -16   5  12       21.98       11.28     12.61 o 
 -15   5  12      217.14      208.18     14.78 o 
 -14   5  12        6.84        5.10     19.07 o 
 -13   5  12       29.82       35.24     11.58 o 
 -12   5  12        1.20        3.48     11.02 o 
 -11   5  12      143.43      124.31     11.63 o 
 -10   5  12      851.37      856.03     21.34 o 
  -9   5  12        1.09       -9.75      9.75 o 
  -8   5  12      195.30      210.95     12.14 o 
  -7   5  12        3.96       -9.77      9.77 o 
  -6   5  12       19.44        9.59     10.04 o 
  -5   5  12      207.10      198.48     10.95 o 
  -4   5  12       42.99       29.22     11.02 o 
  -3   5  12      826.61      776.80     21.34 o 
  -2   5  12      497.65      478.43     28.00 o 
  -1   5  12        1.63       -9.59      9.59 o 
   0   5  12     1151.15     1118.95     24.32 o 
   1   5  12      232.05      224.68     12.87 o 
   2   5  12      985.45      954.54     23.09 o 
   3   5  12      230.36      232.06     13.90 o 
   4   5  12      592.39      608.63     20.51 o 
   5   5  12       44.21       47.29     11.94 o 
   6   5  12      218.77      211.42     14.43 o 
   7   5  12      114.02      105.34     13.49 o 
   8   5  12       25.69       47.75     14.36 o 
   9   5  12       12.29        7.37     14.60 o 
  10   5  12      216.56      256.28     19.39 o 
  11   5  12        1.44      -29.15     30.51 o 
  12   5  12      151.62      171.50     21.55 o 
  13   5  12       16.28       -8.99     27.09 o 
  14   5  12       10.32       -0.86     18.78 o 
 -17   6  12       68.11       80.50     17.52 o 
 -16   6  12        1.17      -14.90     14.90 o 
 -15   6  12       14.22        9.06     13.31 o 
 -14   6  12       66.36       50.32     13.77 o 
 -13   6  12       42.95       37.85     12.32 o 
 -12   6  12      492.66      506.59     24.45 o 
 -11   6  12        5.79        4.08     11.08 o 
 -10   6  12      147.99      130.97     13.54 o 
  -9   6  12       78.04       47.13     12.11 o 
  -8   6  12      340.26      350.99     16.02 o 
  -7   6  12      885.49      949.73     22.56 o 
  -6   6  12        1.08       -0.07      9.62 o 
  -5   6  12      777.89      764.76     31.14 o 
  -4   6  12       62.41       62.71     10.94 o 
  -3   6  12      604.82      585.43     18.99 o 
  -2   6  12       74.05       53.94     10.81 o 
  -1   6  12      101.68       81.29     11.38 o 
   0   6  12       42.77       28.15     10.67 o 
   1   6  12       90.57       99.25     12.02 o 
   2   6  12        3.58       -5.75     10.75 o 
   3   6  12       52.54       50.53     20.74 o 
   4   6  12        8.86      -12.44     12.44 o 
   5   6  12      183.18      210.82     16.64 o 
   6   6  12       17.46       24.78     17.84 o 
   7   6  12       70.25       67.31     15.17 o 
   8   6  12        5.54        0.15     24.00 o 
   9   6  12      213.23      221.91     19.06 o 
  10   6  12       52.52       28.59     17.51 o 
  11   6  12        0.30       -4.62     17.40 o 
  12   6  12      103.81       66.72     20.82 o 
 -15   7  12       58.45       31.68     22.71 o 
 -14   7  12        0.26       -0.50     15.68 o 
 -13   7  12       18.39       36.02     15.26 o 
 -12   7  12        1.56        8.82     16.18 o 
 -11   7  12       88.94       86.81     14.26 o 
 -10   7  12        2.34        9.53     12.52 o 
  -9   7  12        1.65        4.51     12.66 o 
  -8   7  12       24.84       37.32     12.90 o 
  -7   7  12        4.93       14.11     12.55 o 
  -6   7  12      234.73      236.14     16.89 o 
  -5   7  12      180.23      166.07     15.76 o 
  -4   7  12       55.08       32.00     13.46 o 
  -3   7  12      104.00       98.85     14.36 o 
  -2   7  12        0.29       -6.79     15.58 o 
  -1   7  12        8.00       21.68     12.90 o 
   0   7  12        1.34       -0.88     12.95 o 
   1   7  12      303.79      306.22     17.89 o 
   2   7  12       42.10       44.01     17.76 o 
   3   7  12      173.10      230.08     17.59 o 
   4   7  12       77.47       42.60     14.93 o 
   5   7  12      141.28      126.92     16.36 o 
   6   7  12        7.77       19.84     14.57 o 
   7   7  12      132.03      165.63     17.61 o 
   8   7  12      113.54      126.47     19.49 o 
   9   7  12       92.48       89.85     19.46 o 
 -11   8  12        2.26       -8.27     15.49 o 
 -10   8  12       45.64       57.83     15.79 o 
  -9   8  12       46.55       94.38     27.91 o 
  -8   8  12        9.00        2.26     14.49 o 
  -7   8  12       14.34       18.08     17.84 o 
  -6   8  12       78.55      111.80     16.28 o 
  -5   8  12       41.91       36.52     17.16 o 
  -4   8  12      171.85      212.28     17.76 o 
  -3   8  12      153.92      188.31     17.33 o 
  -2   8  12       69.64       43.56     14.93 o 
  -1   8  12       72.91       57.69     15.20 o 
   0   8  12        5.76        4.14     18.36 o 
   1   8  12       61.57       52.72     15.36 o 
   2   8  12       77.90      132.31     16.61 o 
   3   8  12       26.11        3.19     14.71 o 
   4   8  12      247.27      267.34     19.59 o 
   5   8  12      101.73       71.06     18.66 o 
   6   8  12       43.90       40.36     18.91 o 
 -23   1  13        0.46        6.90     15.92 o 
 -22   1  13       75.92       74.41     13.84 o 
 -21   1  13        4.05        1.37     12.03 o 
 -20   1  13        4.04      -10.56     10.84 o 
 -19   1  13      248.41      246.18     13.56 o 
 -18   1  13      303.87      283.72     11.34 o 
 -17   1  13      229.27      216.98     10.10 o 
 -16   1  13       63.25       65.28      8.12 o 
 -15   1  13      169.11      175.86      8.88 o 
 -14   1  13     1658.20     1528.41     22.39 o 
 -13   1  13     1096.07     1062.17     20.14 o 
 -12   1  13       65.84       89.32      7.54 o 
 -11   1  13       27.35       21.24      6.78 o 
 -10   1  13      893.69      933.76     16.99 o 
  -9   1  13      283.75      251.36      8.23 o 
  -8   1  13      326.07      314.78      8.80 o 
  -7   1  13      609.90      660.75     16.27 o 
  -6   1  13       14.77        2.09      4.41 o 
  -5   1  13      114.00      178.63     11.92 o 
  -4   1  13       12.33       10.60      3.68 o 
  -3   1  13       58.87       68.54     12.08 o 
  -2   1  13       23.69       22.49      7.25 o 
  -1   1  13       26.28       29.15      5.82 o 
   0   1  13      244.59      283.17      9.20 o 
   1   1  13        1.58        8.28      6.76 o 
   2   1  13      446.00      453.86     13.24 o 
   3   1  13      330.56      344.28     19.47 o 
   4   1  13       79.53       88.50      9.21 o 
   5   1  13       86.89       74.38     11.13 o 
   6   1  13        1.88       -9.55      9.55 o 
   7   1  13      328.86      321.01     15.01 o 
   8   1  13       12.78       19.54     11.30 o 
   9   1  13        1.25       -6.94     10.93 o 
  10   1  13       12.85       21.61     10.37 o 
  11   1  13      101.27      110.75     12.03 o 
  12   1  13       27.05       26.40     12.31 o 
  13   1  13        0.75      -12.25     12.25 o 
  14   1  13       38.82       16.91     13.21 o 
  15   1  13       53.45       49.84     14.94 o 
  16   1  13       11.98       32.95     15.57 o 
  17   1  13      304.06      328.68     20.93 o 
 -22   2  13        5.81        6.57     15.19 o 
 -21   2  13      259.13      294.01     17.69 o 
 -20   2  13       14.68        3.86     12.28 o 
 -19   2  13      497.66      540.38     16.51 o 
 -18   2  13       85.06       91.99     12.43 o 
 -17   2  13     1082.62     1105.69     19.73 o 
 -16   2  13       17.00       15.15      8.63 o 
 -15   2  13        3.28        5.61      8.20 o 
 -14   2  13      238.51      235.92     11.94 o 
 -13   2  13      375.72      379.86     11.31 o 
 -12   2  13      299.60      302.57     12.70 o 
 -11   2  13      132.95      120.76      9.83 o 
 -10   2  13      277.88      269.99      9.94 o 
  -9   2  13       96.28      105.92      6.69 o 
  -8   2  13      542.10      514.64     11.65 o 
  -7   2  13        8.78       15.75      6.42 o 
  -6   2  13       30.58       16.10      6.51 o 
  -5   2  13      333.54      362.88     10.85 o 
  -4   2  13       30.09       27.93      7.76 o 
  -3   2  13     1378.75     1384.11     31.21 o 
  -2   2  13       74.25       62.44     11.42 o 
  -1   2  13      473.25      430.30     10.72 o 
   0   2  13     1552.71     1536.45     25.21 o 
   1   2  13      231.89      223.40      9.60 o 
   2   2  13      718.20      707.98     17.04 o 
   3   2  13        1.69       -2.41      6.23 o 
   4   2  13      665.99      583.13     16.15 o 
   5   2  13      905.59      866.85     20.41 o 
   6   2  13       65.60       75.12     14.27 o 
   7   2  13      647.81      655.19     17.87 o 
   8   2  13        0.92       -9.94      9.94 o 
   9   2  13       43.64       17.83     10.38 o 
  10   2  13      137.69      114.01     12.30 o 
  11   2  13      409.45      410.30     19.21 o 
  12   2  13      266.10      300.74     16.11 o 
  13   2  13       44.40       48.68     13.33 o 
  14   2  13        0.25      -14.69     15.16 o 
  15   2  13       21.47      -15.70     15.70 o 
  16   2  13      102.00      121.27     22.42 o 
 -21   3  13      131.29      174.28     16.74 o 
 -20   3  13       21.42       31.13     14.14 o 
 -19   3  13        3.59       -1.98     12.37 o 
 -18   3  13       13.64       20.02     12.14 o 
 -17   3  13      534.23      535.25     18.44 o 
 -16   3  13        7.46        6.22      8.93 o 
 -15   3  13      536.89      595.67     16.97 o 
 -14   3  13       12.09       -2.03      8.67 o 
 -13   3  13        0.53       -8.46      8.46 o 
 -12   3  13      910.38      918.22     22.10 o 
 -11   3  13       64.82       71.90     10.88 o 
 -10   3  13      695.64      698.49     18.67 o 
  -9   3  13      222.36      191.69      9.48 o 
  -8   3  13      110.48      101.32      8.83 o 
  -7   3  13      211.52      202.25      8.77 o 
  -6   3  13      107.30       99.31      9.18 o 
  -5   3  13       20.58       30.24      8.25 o 
  -4   3  13       23.92       35.23      9.33 o 
  -3   3  13      490.62      486.18     19.22 o 
  -2   3  13        9.01       -2.93      5.89 o 
  -1   3  13      371.19      349.27     13.88 o 
   0   3  13        0.39       10.46      8.06 o 
   1   3  13     1215.80     1245.90     24.13 o 
   2   3  13       20.57       24.81      8.67 o 
   3   3  13        1.26       -0.48      3.40 o 
   4   3  13       25.63       15.39      8.84 o 
   5   3  13       89.59       98.40     10.63 o 
   6   3  13        8.67       -6.12      9.99 o 
   7   3  13      380.54      367.45     14.73 o 
   8   3  13      434.63      441.83     21.43 o 
   9   3  13     1161.95     1159.21     27.86 o 
  10   3  13       59.48       68.09     12.86 o 
  11   3  13      152.72      162.12     15.10 o 
  12   3  13       77.62       65.94     18.62 o 
  13   3  13        6.06       -1.94     17.63 o 
  14   3  13      127.39      116.18     21.49 o 
  15   3  13        4.44       -7.50     18.52 o 
 -20   4  13       95.47       91.80     15.85 o 
 -19   4  13        0.34        0.30     13.51 o 
 -18   4  13        0.10      -10.86     12.98 o 
 -17   4  13       27.77        4.39     12.19 o 
 -16   4  13      392.14      421.97     17.18 o 
 -15   4  13      404.09      408.18     16.31 o 
 -14   4  13        2.59      -10.55     10.60 o 
 -13   4  13      328.01      327.40     13.24 o 
 -12   4  13      299.58      326.07     12.83 o 
 -11   4  13      123.46      110.31     11.47 o 
 -10   4  13      307.75      271.32     13.25 o 
  -9   4  13      250.48      275.02     13.00 o 
  -8   4  13       25.86       38.89      9.73 o 
  -7   4  13       96.86       90.66      8.81 o 
  -6   4  13       26.93       46.57     10.54 o 
  -5   4  13        3.18       -3.86      6.90 o 
  -4   4  13       80.89       82.01      8.26 o 
  -3   4  13       10.79       16.88      9.17 o 
  -2   4  13       18.49       20.18      7.90 o 
  -1   4  13        3.19       -9.08     11.02 o 
   0   4  13       10.21        3.16      9.72 o 
   1   4  13       10.90       12.67     10.26 o 
   2   4  13      241.83      260.40     22.14 o 
   3   4  13      360.37      371.08     15.99 o 
   4   4  13     1591.70     1531.14     36.57 o 
   5   4  13      111.37      109.82     12.92 o 
   6   4  13      419.79      418.09     18.84 o 
   7   4  13      646.65      527.50     21.36 o 
   8   4  13        0.37       13.59     12.32 o 
   9   4  13        3.04      -12.60     12.60 o 
  10   4  13       78.26       61.56     15.92 o 
  11   4  13       99.52       55.60     16.24 o 
  12   4  13       86.78       79.96     19.36 o 
  13   4  13        5.37       28.42     18.59 o 
  14   4  13       13.88       42.89     19.46 o 
 -19   5  13        9.82       -5.39     14.27 o 
 -18   5  13       92.43       93.08     15.35 o 
 -17   5  13        0.67       10.02     13.55 o 
 -16   5  13        4.01       -2.65     15.38 o 
 -15   5  13        7.96      -11.71     11.71 o 
 -14   5  13     1292.83     1352.09     29.94 o 
 -13   5  13      100.91      132.21     12.71 o 
 -12   5  13     1768.54     1800.56     42.69 o 
 -11   5  13       54.82       57.70     10.86 o 
 -10   5  13        0.21        4.29      9.66 o 
  -9   5  13       33.77       31.39     10.07 o 
  -8   5  13       40.11       31.47      9.97 o 
  -7   5  13       50.40       38.70     12.84 o 
  -6   5  13       15.61       -6.00     10.14 o 
  -5   5  13        0.60       -8.54      8.54 o 
  -4   5  13       27.84        7.51     10.49 o 
  -3   5  13       11.78       -6.58     14.37 o 
  -2   5  13        5.22      -10.02     10.02 o 
  -1   5  13       62.59       47.34     11.30 o 
   0   5  13      484.54      528.31     16.94 o 
   1   5  13      148.21      165.05     11.90 o 
   2   5  13      361.57      333.02     14.77 o 
   3   5  13        1.77      -10.50     10.50 o 
   4   5  13      511.86      515.29     26.49 o 
   5   5  13       64.15       72.09     12.33 o 
   6   5  13       53.28       36.91     12.34 o 
   7   5  13        6.74       -4.83     13.57 o 
   8   5  13      189.01      181.68     19.42 o 
   9   5  13        7.00        9.59     15.17 o 
  10   5  13      128.00      109.21     17.28 o 
  11   5  13        1.24       -3.23     17.24 o 
  12   5  13       14.88       25.57     18.31 o 
  13   5  13      104.52       67.14     20.47 o 
 -17   6  13       24.93        3.29     15.93 o 
 -16   6  13       88.68       94.91     15.25 o 
 -15   6  13       23.20        5.16     13.58 o 
 -14   6  13        0.69      -12.95     12.95 o 
 -13   6  13      292.63      309.62     15.90 o 
 -12   6  13       55.46       66.32     12.40 o 
 -11   6  13        2.35      -10.73     10.73 o 
 -10   6  13       46.00       32.70     12.27 o 
  -9   6  13        2.66        2.32     10.47 o 
  -8   6  13       72.96       67.36     11.13 o 
  -7   6  13      241.42      280.65     13.37 o 
  -6   6  13       65.95       64.27     11.11 o 
  -5   6  13      157.86      159.61     12.08 o 
  -4   6  13      257.36      249.27     13.41 o 
  -3   6  13      140.44      137.51     11.92 o 
  -2   6  13      431.03      405.16     15.81 o 
  -1   6  13       89.42       94.75     11.66 o 
   0   6  13        6.65        9.07     10.64 o 
   1   6  13       12.85        3.96     10.87 o 
   2   6  13        0.00      -13.79     13.79 o 
   3   6  13      167.82      185.23     15.39 o 
   4   6  13        2.00       -1.68     12.90 o 
   5   6  13      211.80      211.84     17.15 o 
   6   6  13        9.12      -13.83     13.83 o 
   7   6  13       80.28       48.35     19.36 o 
   8   6  13       65.16       46.92     20.51 o 
   9   6  13       40.10       34.83     15.86 o 
  10   6  13      128.40       89.85     19.68 o 
  11   6  13        2.79        8.66     18.15 o 
 -14   7  13        4.19      -15.19     15.19 o 
 -13   7  13        0.69       -7.14     14.78 o 
 -12   7  13        4.52       -6.26     14.27 o 
 -11   7  13       23.71       16.66     14.06 o 
 -10   7  13       30.25       31.90     13.23 o 
  -9   7  13       46.02       32.01     16.47 o 
  -8   7  13       78.09       75.51     13.71 o 
  -7   7  13       77.97       85.80     14.73 o 
  -6   7  13       74.83       54.23     15.45 o 
  -5   7  13      183.62      172.11     15.82 o 
  -4   7  13       10.54      -12.71     12.71 o 
  -3   7  13      717.44      789.25     28.76 o 
  -2   7  13      407.52      455.83     32.05 o 
  -1   7  13      620.16      662.05     24.28 o 
   0   7  13      270.17      282.34     17.64 o 
   1   7  13        1.85       16.81     13.41 o 
   2   7  13        2.64        5.81     13.51 o 
   3   7  13        0.03        5.74     13.79 o 
   4   7  13        7.25        4.19     14.12 o 
   5   7  13       18.01        5.95     14.27 o 
   6   7  13        1.04      -14.12     14.12 o 
   7   7  13      198.51      205.48     18.82 o 
   8   7  13        0.95       -9.99     16.90 o 
 -10   8  13      153.93      151.65     24.89 o 
  -9   8  13        0.27        2.07     14.83 o 
  -8   8  13      102.47      105.57     24.17 o 
  -7   8  13       94.56       93.96     18.43 o 
  -6   8  13       36.09       19.91     15.00 o 
  -5   8  13       38.30        9.06     21.65 o 
  -4   8  13       50.36       37.98     15.00 o 
  -3   8  13        5.17        1.25     14.07 o 
  -2   8  13        9.77       11.69     14.28 o 
  -1   8  13       78.90       74.76     15.46 o 
   0   8  13        8.32       36.97     15.01 o 
   1   8  13        0.21      -14.28     14.28 o 
   2   8  13      116.37      163.15     17.48 o 
   3   8  13        1.73       -0.72     15.00 o 
   4   8  13      108.02      146.73     19.09 o 
 -22   0  14        2.61      -16.74     16.74 o 
 -21   0  14        5.87      -17.54     17.54 o 
 -20   0  14      215.95      235.95     18.46 o 
 -19   0  14      422.22      413.70     29.11 o 
 -18   0  14        1.26      -13.10     13.10 o 
 -17   0  14      824.61      813.69     41.55 o 
 -16   0  14        0.29      -12.75     19.34 o 
 -15   0  14     1629.08     1557.37     35.94 o 
 -14   0  14      317.01      328.50     12.36 o 
 -13   0  14     1267.83     1160.59     25.95 o 
 -12   0  14       38.95       12.05      6.99 o 
 -11   0  14      135.47      106.68     22.98 o 
 -10   0  14      102.50      111.35     12.05 o 
  -9   0  14       82.26       55.85     11.20 o 
  -8   0  14      140.86      174.83     11.42 o 
  -7   0  14      368.19      457.64     16.54 o 
  -6   0  14      106.94      114.51      9.32 o 
  -5   0  14     2163.76     2437.76     52.05 o 
  -4   0  14      144.78      167.59     20.45 o 
  -3   0  14       87.92       72.69      9.04 o 
  -2   0  14      784.16      724.75     24.14 o 
  -1   0  14     6414.41     6681.76    154.40 o 
   0   0  14       13.70       26.18     23.05 o 
   1   0  14        3.31        2.78      9.01 o 
   2   0  14      821.13      858.45     28.96 o 
   3   0  14       10.42        2.03     10.27 o 
   4   0  14       40.25       42.68     11.71 o 
   5   0  14     1354.08     1330.52     54.83 o 
   6   0  14      250.57      252.82     17.17 o 
   7   0  14       38.74       64.04     14.16 o 
   8   0  14      127.83      128.03     15.62 o 
   9   0  14      136.70      128.03     15.53 o 
  10   0  14       63.71       53.13     21.13 o 
  11   0  14      296.07      305.83     21.90 o 
  12   0  14      163.81      185.04     20.51 o 
  13   0  14       27.49        3.45     27.10 o 
  14   0  14      160.67      185.42     22.11 o 
  15   0  14       44.84       42.70     20.03 o 
  16   0  14       86.93      133.71     26.96 o 
 -22   1  14       54.00       47.76     14.33 o 
 -21   1  14       15.69       -8.65     11.53 o 
 -20   1  14       19.20        6.01     10.71 o 
 -19   1  14      137.75      139.31     11.40 o 
 -18   1  14      254.28      270.94     11.80 o 
 -17   1  14       25.09       26.95      8.76 o 
 -16   1  14      187.28      197.04     10.20 o 
 -15   1  14      388.13      388.35     11.89 o 
 -14   1  14      664.76      649.26     15.21 o 
 -13   1  14      974.14      906.72     17.24 o 
 -12   1  14      370.80      414.04     12.26 o 
 -11   1  14        0.19       -6.32      6.32 o 
 -10   1  14      480.66      513.60     15.79 o 
  -9   1  14      127.00      101.72      6.79 o 
  -8   1  14        4.16        5.46      4.96 o 
  -7   1  14      560.53      599.18     19.59 o 
  -6   1  14        0.11       -4.04      4.04 o 
  -5   1  14      391.06      370.44     15.07 o 
  -4   1  14       96.66      110.13     10.06 o 
  -3   1  14     1967.63     2039.89     71.35 o 
  -2   1  14       38.12       31.08      7.03 o 
  -1   1  14      186.52      232.26      9.65 o 
   0   1  14      149.73      133.89      8.09 o 
   1   1  14        4.78        4.43      7.25 o 
   2   1  14      384.50      398.09     12.82 o 
   3   1  14        2.47       -2.15      7.74 o 
   4   1  14      321.81      325.27     12.14 o 
   5   1  14      268.61      224.43     14.72 o 
   6   1  14       12.38       17.40     10.45 o 
   7   1  14      526.59      489.34     16.63 o 
   8   1  14       68.94       90.82     11.74 o 
   9   1  14       93.09       74.08     12.71 o 
  10   1  14       40.51       56.73     12.02 o 
  11   1  14      138.17      129.30     15.59 o 
  12   1  14      426.16      438.29     19.66 o 
  13   1  14      178.36      166.65     16.45 o 
  14   1  14       10.94       19.35     18.78 o 
  15   1  14       48.19       79.40     17.98 o 
  16   1  14        3.02       -0.88     17.11 o 
 -22   2  14       37.76       51.65     15.33 o 
 -21   2  14       28.49       31.47     13.39 o 
 -20   2  14        0.07       -7.14     11.38 o 
 -19   2  14       45.90       56.66     12.56 o 
 -18   2  14       63.09       54.00     11.75 o 
 -17   2  14      207.45      226.01     11.39 o 
 -16   2  14      920.14      938.82     19.12 o 
 -15   2  14       11.57        2.55      7.90 o 
 -14   2  14      641.65      638.23     15.23 o 
 -13   2  14        2.25        5.49      8.62 o 
 -12   2  14     1471.43     1419.50     26.92 o 
 -11   2  14       35.96       18.96      9.26 o 
 -10   2  14       89.98       93.54      7.41 o 
  -9   2  14      120.88      103.28      6.54 o 
  -8   2  14       91.47       80.54      8.39 o 
  -7   2  14      150.39      137.45      8.10 o 
  -6   2  14      164.81      165.52      8.99 o 
  -5   2  14      364.80      399.79     12.36 o 
  -4   2  14      796.91      856.29     20.12 o 
  -3   2  14       74.77       68.25     14.80 o 
  -2   2  14     3109.61     3074.66     51.90 o 
  -1   2  14      272.07      284.88     13.43 o 
   0   2  14     3679.92     3823.14     54.76 o 
   1   2  14        0.76        3.49      7.90 o 
   2   2  14       12.95       25.23      8.65 o 
   3   2  14       52.80       46.30     10.88 o 
   4   2  14      229.63      225.23     11.26 o 
   5   2  14        2.44       -8.82      9.62 o 
   6   2  14       96.06       88.93     11.14 o 
   7   2  14        0.11        8.71     10.48 o 
   8   2  14       58.14       60.22     10.38 o 
   9   2  14      635.49      615.60     17.79 o 
  10   2  14        1.53       -6.48     10.98 o 
  11   2  14       19.10       29.95     12.10 o 
  12   2  14      299.10      284.92     17.95 o 
  13   2  14      104.80      115.86     15.96 o 
  14   2  14        2.33      -18.10     18.10 o 
  15   2  14       30.01       32.52     20.10 o 
 -21   3  14       79.28       67.45     18.26 o 
 -20   3  14       59.84       89.86     17.57 o 
 -19   3  14       48.13       83.64     21.57 o 
 -18   3  14      136.82      146.14     13.83 o 
 -17   3  14      189.84      200.59     14.28 o 
 -16   3  14       31.52       36.00     10.10 o 
 -15   3  14        2.51        5.75      9.20 o 
 -14   3  14      139.53      139.58      9.97 o 
 -13   3  14       93.75       96.39     10.81 o 
 -12   3  14     3040.43     3006.50     48.26 o 
 -11   3  14       77.02       96.18     10.68 o 
 -10   3  14     1381.16     1455.01     27.55 o 
  -9   3  14        7.72        4.83      7.52 o 
  -8   3  14      183.31      179.58      9.25 o 
  -7   3  14      666.51      650.49     20.24 o 
  -6   3  14        9.02       17.57      9.81 o 
  -5   3  14      473.13      436.02     15.27 o 
  -4   3  14        8.53        2.35      9.47 o 
  -3   3  14      457.09      447.46     16.13 o 
  -2   3  14        3.80        4.99      7.36 o 
  -1   3  14      682.04      704.72     20.29 o 
   0   3  14      745.88      808.27     21.56 o 
   1   3  14        1.90        3.90      9.61 o 
   2   3  14      325.40      322.79     14.24 o 
   3   3  14      191.17      192.35     13.22 o 
   4   3  14      292.06      293.57     15.64 o 
   5   3  14      204.92      189.98     14.08 o 
   6   3  14       45.45       37.95     12.14 o 
   7   3  14      100.80       81.32     13.22 o 
   8   3  14      404.03      416.25     22.23 o 
   9   3  14        9.44        5.34     13.67 o 
  10   3  14        8.88       17.25     14.51 o 
  11   3  14        6.40       -5.01     14.94 o 
  12   3  14      134.98      128.61     19.92 o 
  13   3  14      171.19      156.19     21.52 o 
  14   3  14      134.25      126.93     53.96 o 
  15   3  14        0.92      -19.10     19.10 o 
 -20   4  14        7.24       25.39     17.50 o 
 -19   4  14       16.25       14.73     16.43 o 
 -18   4  14        0.06        0.05     15.25 o 
 -17   4  14       13.04       10.73     12.03 o 
 -16   4  14        2.36       -7.15     11.46 o 
 -15   4  14      238.93      230.99     14.13 o 
 -14   4  14      192.35      212.17     13.35 o 
 -13   4  14       55.77       54.12     10.82 o 
 -12   4  14      377.95      384.31     13.56 o 
 -11   4  14        3.71       -5.93      9.72 o 
 -10   4  14      241.84      231.46     15.74 o 
  -9   4  14        4.74       -0.43      8.75 o 
  -8   4  14      437.85      460.65     15.93 o 
  -7   4  14       35.74       31.12      8.74 o 
  -6   4  14       13.98       11.09      8.45 o 
  -5   4  14      168.62      219.83     10.80 o 
  -4   4  14      108.36      107.28     10.48 o 
  -3   4  14      245.87      300.32     13.38 o 
  -2   4  14       60.63       40.77      9.95 o 
  -1   4  14        7.94        7.30      9.84 o 
   0   4  14        0.60        5.68     10.12 o 
   1   4  14        1.06       -4.32     10.46 o 
   2   4  14      210.39      173.27     13.10 o 
   3   4  14       83.95      101.15     12.47 o 
   4   4  14      398.45      404.45     16.66 o 
   5   4  14      532.30      533.86     20.99 o 
   6   4  14        1.82       -0.18     12.50 o 
   7   4  14       28.58       36.57     13.77 o 
   8   4  14      402.25      349.16     19.52 o 
   9   4  14       48.61       28.08     13.99 o 
  10   4  14       51.16       35.36     15.92 o 
  11   4  14       14.60       15.37     15.65 o 
  12   4  14       82.60       71.93     19.15 o 
  13   4  14        5.36        3.31     18.98 o 
  14   4  14       60.48       67.69     21.21 o 
 -19   5  14        0.03       18.26     14.86 o 
 -18   5  14       31.05       33.00     14.32 o 
 -17   5  14       96.07      109.02     15.01 o 
 -16   5  14        8.51       -4.58     12.59 o 
 -15   5  14        1.65        2.92     12.70 o 
 -14   5  14      159.03      184.97     13.86 o 
 -13   5  14      313.88      330.88     15.26 o 
 -12   5  14      288.25      271.59     18.04 o 
 -11   5  14      123.97      132.42     11.90 o 
 -10   5  14        6.60       -3.95     10.78 o 
  -9   5  14       75.22       55.86     10.97 o 
  -8   5  14       60.36       40.06     10.14 o 
  -7   5  14      179.93      150.75     12.08 o 
  -6   5  14        0.01       -8.37      8.37 o 
  -5   5  14      185.18      166.66     10.74 o 
  -4   5  14       12.31       -1.13     14.42 o 
  -3   5  14     1585.14     1606.32     32.41 o 
  -2   5  14        0.10      -10.06     10.06 o 
  -1   5  14      144.79      164.46     19.06 o 
   0   5  14       62.12       75.68     11.99 o 
   1   5  14       39.30       31.16     10.53 o 
   2   5  14       49.90       23.37     10.76 o 
   3   5  14       49.36       51.89     11.47 o 
   4   5  14        6.01        1.98     11.14 o 
   5   5  14       44.16       19.43     11.97 o 
   6   5  14       69.21       60.77     13.15 o 
   7   5  14      117.42      128.68     18.16 o 
   8   5  14       86.36       75.96     16.04 o 
   9   5  14      704.97      694.51     42.82 o 
  10   5  14        6.02        6.93     17.80 o 
  11   5  14        0.20      -27.87     29.56 o 
  12   5  14        4.40      -16.08     17.81 o 
 -17   6  14       12.92       18.73     14.76 o 
 -16   6  14      160.44      199.32     16.81 o 
 -15   6  14        0.06       -3.77     13.08 o 
 -14   6  14       66.16       75.22     14.10 o 
 -13   6  14       75.78       60.84     16.98 o 
 -12   6  14       32.37       32.98     11.87 o 
 -11   6  14        0.02      -10.80     10.80 o 
 -10   6  14        4.77       -3.10     10.42 o 
  -9   6  14        8.74      -11.74     11.74 o 
  -8   6  14       36.23       33.35     10.64 o 
  -7   6  14      322.03      368.11     15.35 o 
  -6   6  14      104.15      111.93     11.71 o 
  -5   6  14       71.96       72.30     13.42 o 
  -4   6  14        0.28       -4.72     10.17 o 
  -3   6  14        7.43      -10.01     10.01 o 
  -2   6  14      177.38      200.00     13.00 o 
  -1   6  14      160.46      161.45     12.76 o 
   0   6  14      119.75      119.56     12.53 o 
   1   6  14      229.50      243.08     14.40 o 
   2   6  14      541.92      506.55     18.93 o 
   3   6  14      131.50      119.84     16.78 o 
   4   6  14        5.14        6.97     13.31 o 
   5   6  14      175.48      160.22     16.56 o 
   6   6  14      261.96      270.99     18.59 o 
   7   6  14       27.27      -14.27     14.27 o 
   8   6  14       25.52       -9.99     14.73 o 
   9   6  14        6.84        2.42     17.17 o 
  10   6  14        0.66       11.66     18.20 o 
 -14   7  14        0.38      -15.29     15.29 o 
 -13   7  14        0.16       -3.01     24.81 o 
 -12   7  14       30.31       16.50     14.52 o 
 -11   7  14       63.52       44.50     13.45 o 
 -10   7  14        8.97       17.81     13.97 o 
  -9   7  14       33.85       13.15     13.66 o 
  -8   7  14       75.74       88.27     14.89 o 
  -7   7  14       18.43       21.46     13.63 o 
  -6   7  14        2.40      -12.45     12.99 o 
  -5   7  14       18.47       19.94     13.31 o 
  -4   7  14        3.88        7.90     14.43 o 
  -3   7  14       29.22       22.49     13.05 o 
  -2   7  14       16.65       14.21     13.00 o 
  -1   7  14       37.06       30.41     13.48 o 
   0   7  14       57.48       74.71     16.80 o 
   1   7  14        4.70       -6.41     13.16 o 
   2   7  14       18.30       -1.78     13.49 o 
   3   7  14       69.97       63.31     15.01 o 
   4   7  14        2.54        6.60     14.22 o 
   5   7  14       35.05       12.56     15.01 o 
   6   7  14       83.71       99.50     18.57 o 
   7   7  14       48.69       70.04     18.58 o 
  -9   8  14       27.35       33.57     19.61 o 
  -8   8  14      157.50      128.54     16.95 o 
  -7   8  14       92.03       65.04     15.98 o 
  -6   8  14      184.08      215.98     20.42 o 
  -5   8  14        7.57       18.55     14.50 o 
  -4   8  14       34.73       22.68     14.64 o 
  -3   8  14       18.13      -12.61     14.17 o 
  -2   8  14      127.94      137.30     16.74 o 
  -1   8  14       51.14       55.15     19.72 o 
   0   8  14       31.34       29.00     15.10 o 
   1   8  14       74.61       68.65     20.15 o 
   2   8  14        1.72        1.69     15.07 o 
   3   8  14       69.81       80.51     18.70 o 
 -22   1  15       17.68       32.72     14.37 o 
 -21   1  15       10.12        0.00     11.07 o 
 -20   1  15        4.27       -9.95      9.95 o 
 -19   1  15       92.21       93.48     10.17 o 
 -18   1  15       12.09       10.06     10.25 o 
 -17   1  15       17.91       -5.66      9.53 o 
 -16   1  15      124.97      128.61     10.38 o 
 -15   1  15      657.12      656.67     16.82 o 
 -14   1  15      301.54      325.42     11.37 o 
 -13   1  15        4.67        6.72      7.00 o 
 -12   1  15      736.13      741.98     19.62 o 
 -11   1  15       44.72       51.40      8.69 o 
 -10   1  15      474.36      449.46     11.75 o 
  -9   1  15      537.73      525.89     15.38 o 
  -8   1  15       62.62       80.11     13.55 o 
  -7   1  15      440.83      391.88     16.37 o 
  -6   1  15       47.55       50.60      9.76 o 
  -5   1  15       88.12      115.43     12.64 o 
  -4   1  15        1.13       -9.08      9.08 o 
  -3   1  15       91.63       92.26     11.89 o 
  -2   1  15      460.14      432.47     13.80 o 
  -1   1  15      584.44      583.31     15.48 o 
   0   1  15      696.97      808.03     34.10 o 
   1   1  15      204.05      217.14     13.67 o 
   2   1  15      615.58      568.47     17.28 o 
   3   1  15       86.67       67.90     10.90 o 
   4   1  15       56.99       53.57     14.03 o 
   5   1  15       98.02       92.79     10.77 o 
   6   1  15      117.26      111.15     11.23 o 
   7   1  15      755.94      712.65     22.33 o 
   8   1  15       13.34        0.65     10.54 o 
   9   1  15        0.51        2.87     11.05 o 
  10   1  15      296.53      306.08     16.61 o 
  11   1  15        2.07        3.50     15.37 o 
  12   1  15      102.25       71.37     16.81 o 
  13   1  15        6.01       -9.30     15.85 o 
  14   1  15       10.26       -0.26     16.24 o 
  15   1  15      104.13      143.87     20.73 o 
 -21   2  15        4.79       -6.84     18.61 o 
 -20   2  15      408.29      487.15     32.96 o 
 -19   2  15        2.43        0.56     12.76 o 
 -18   2  15        1.57      -10.05     10.05 o 
 -17   2  15      269.52      285.19     19.36 o 
 -16   2  15        0.87        4.05      9.34 o 
 -15   2  15      243.43      236.67     10.90 o 
 -14   2  15      192.67      204.99     10.00 o 
 -13   2  15       31.31       25.76     10.43 o 
 -12   2  15      200.37      178.97     11.79 o 
 -11   2  15        0.06        3.06      7.59 o 
 -10   2  15       82.38       78.75      7.97 o 
  -9   2  15        6.02       -6.16      7.47 o 
  -8   2  15      152.67      131.79     11.96 o 
  -7   2  15        6.15        4.78      6.91 o 
  -6   2  15      141.28      132.80      8.16 o 
  -5   2  15       77.95      110.04      7.86 o 
  -4   2  15        4.55       -8.28      8.28 o 
  -3   2  15      207.87      209.05     12.10 o 
  -2   2  15        0.01       -8.78      8.78 o 
  -1   2  15       54.05       46.95      7.19 o 
   0   2  15      336.79      316.25     16.59 o 
   1   2  15      274.20      297.07     13.94 o 
   2   2  15      633.42      643.45     19.24 o 
   3   2  15       22.98        8.18     11.73 o 
   4   2  15      903.69      982.38     25.05 o 
   5   2  15        0.84       15.35     11.87 o 
   6   2  15       10.08        1.67     13.97 o 
   7   2  15       90.50       97.59     15.14 o 
   8   2  15       72.64       75.24     12.01 o 
   9   2  15        5.92       16.15     15.43 o 
  10   2  15        5.14        4.19     13.09 o 
  11   2  15        2.17      -13.11     13.11 o 
  12   2  15        1.25       12.29     14.17 o 
  13   2  15        7.61       -0.12     14.47 o 
  14   2  15        0.44       -6.88     18.82 o 
  15   2  15        5.40       -0.13     20.12 o 
 -21   3  15       50.62       54.96     23.25 o 
 -20   3  15        1.42        6.28     16.78 o 
 -19   3  15        1.24      -15.05     15.05 o 
 -18   3  15       17.83        8.57     13.88 o 
 -17   3  15        0.00        6.48     12.19 o 
 -16   3  15      508.43      510.27     15.42 o 
 -15   3  15       56.25       53.43     11.49 o 
 -14   3  15        6.36       -4.84      8.47 o 
 -13   3  15        8.16       10.70      9.54 o 
 -12   3  15     1130.42     1170.96     24.38 o 
 -11   3  15       18.91       27.93      8.49 o 
 -10   3  15      352.85      331.79     16.46 o 
  -9   3  15       60.84       60.61      8.61 o 
  -8   3  15      217.38      228.45     11.28 o 
  -7   3  15       17.46       15.04      8.80 o 
  -6   3  15       99.23       99.96     12.18 o 
  -5   3  15        0.00       -9.13      9.13 o 
  -4   3  15       11.21       -2.69     10.68 o 
  -3   3  15       72.85       49.79     11.60 o 
  -2   3  15       24.87       30.20     11.69 o 
  -1   3  15      469.80      450.86     12.98 o 
   0   3  15       26.30       29.84      9.98 o 
   1   3  15        0.98       13.30     10.25 o 
   2   3  15        4.23       15.05     10.77 o 
   3   3  15      259.72      248.31     14.24 o 
   4   3  15        6.19       10.53     11.20 o 
   5   3  15       58.14       48.01     12.01 o 
   6   3  15       56.01       47.28     12.48 o 
   7   3  15      429.01      400.28     26.02 o 
   8   3  15       93.90       83.35     15.14 o 
   9   3  15      463.21      459.43     31.17 o 
  10   3  15      161.26      162.17     20.11 o 
  11   3  15      238.80      226.59     19.12 o 
  12   3  15       21.08      -17.40     17.40 o 
  13   3  15       36.93       20.10     18.97 o 
  14   3  15        0.51      -18.63     18.63 o 
 -20   4  15       34.40       47.72     17.87 o 
 -19   4  15       60.51       93.87     17.62 o 
 -18   4  15        2.23       18.34     15.43 o 
 -17   4  15      242.87      265.74     18.51 o 
 -16   4  15       89.22       78.21     12.56 o 
 -15   4  15      168.93      151.99     12.91 o 
 -14   4  15      102.27      123.31     12.00 o 
 -13   4  15       34.13       51.17     10.03 o 
 -12   4  15       57.32       28.89     10.30 o 
 -11   4  15      314.65      342.63     12.63 o 
 -10   4  15       87.49       83.48      9.38 o 
  -9   4  15       31.21       14.61      8.54 o 
  -8   4  15        0.58       -6.63      7.90 o 
  -7   4  15        2.09        7.41      9.86 o 
  -6   4  15        0.14       -6.86      8.30 o 
  -5   4  15      200.42      224.60     17.29 o 
  -4   4  15       18.10       -1.23      9.30 o 
  -3   4  15       53.55       56.03      9.97 o 
  -2   4  15     1026.66     1085.05     24.62 o 
  -1   4  15      206.02      205.46     14.16 o 
   0   4  15        4.45       -6.02      9.94 o 
   1   4  15      231.14      220.91     13.27 o 
   2   4  15      255.07      282.50     14.38 o 
   3   4  15      438.89      428.28     17.03 o 
   4   4  15      569.67      565.91     19.71 o 
   5   4  15       63.61       36.26     12.90 o 
   6   4  15      198.40      217.22     16.45 o 
   7   4  15      177.97      179.29     27.18 o 
   8   4  15      135.03      109.22     15.89 o 
   9   4  15       21.72        9.81     13.98 o 
  10   4  15        1.70      -14.74     14.74 o 
  11   4  15      127.04       88.82     19.27 o 
  12   4  15      155.21      122.57     20.94 o 
  13   4  15        7.90      -17.28     27.30 o 
 -18   5  15       27.53       20.93     16.46 o 
 -17   5  15        8.54      -10.70     13.26 o 
 -16   5  15        8.17       -1.70     12.57 o 
 -15   5  15      394.24      434.44     18.27 o 
 -14   5  15       13.17       33.43     15.57 o 
 -13   5  15      412.17      407.50     16.01 o 
 -12   5  15      207.93      213.35     12.99 o 
 -11   5  15      302.03      329.48     14.41 o 
 -10   5  15       16.41        5.41      9.91 o 
  -9   5  15        0.15      -10.06     10.06 o 
  -8   5  15       50.43       26.66     10.51 o 
  -7   5  15        0.37      -10.03     10.03 o 
  -6   5  15       14.26      -10.51     10.51 o 
  -5   5  15     1063.55     1002.70     43.42 o 
  -4   5  15       82.14       78.06     11.15 o 
  -3   5  15      350.44      336.51     14.60 o 
  -2   5  15       19.03        0.79     10.32 o 
  -1   5  15     1976.83     1987.88     41.57 o 
   0   5  15      861.86      877.45     25.48 o 
   1   5  15       74.40       66.12     12.52 o 
   2   5  15       90.20      109.50     13.31 o 
   3   5  15      199.19      195.05     17.93 o 
   4   5  15        6.04        7.10     11.84 o 
   5   5  15      160.08      164.15     14.51 o 
   6   5  15        9.22      -12.12     12.12 o 
   7   5  15       25.26       31.06     18.13 o 
   8   5  15       19.35       20.40     15.42 o 
   9   5  15        0.47        2.29     15.65 o 
  10   5  15      174.64      153.65     23.85 o 
  11   5  15       15.81       -9.74     18.07 o 
 -16   6  15        1.37        0.85     14.10 o 
 -15   6  15        6.94       -2.58     13.32 o 
 -14   6  15       21.13        9.69     12.93 o 
 -13   6  15       12.64        7.13     12.45 o 
 -12   6  15       84.87       93.51     13.28 o 
 -11   6  15       19.05        0.39     10.29 o 
 -10   6  15      150.34      142.37     11.66 o 
  -9   6  15      153.86      134.24     12.16 o 
  -8   6  15      463.11      499.83     22.26 o 
  -7   6  15       20.48       21.92     10.88 o 
  -6   6  15      142.34      137.70     11.94 o 
  -5   6  15      481.99      475.22     17.11 o 
  -4   6  15       11.10       19.79     10.61 o 
  -3   6  15        6.18      -10.09     10.09 o 
  -2   6  15       14.51       -1.80     10.60 o 
  -1   6  15       27.82       22.64     11.29 o 
   0   6  15        0.76      -11.01     11.01 o 
   1   6  15       37.53       18.33     11.90 o 
   2   6  15       32.75       26.40     12.27 o 
   3   6  15      434.55      406.79     19.76 o 
   4   6  15        5.90        7.62     15.47 o 
   5   6  15      385.81      381.80     20.38 o 
   6   6  15       32.44       13.11     14.54 o 
   7   6  15       39.62        8.27     15.13 o 
   8   6  15       85.39       81.21     17.03 o 
   9   6  15       20.58       41.49     18.39 o 
 -13   7  15        0.23       15.42     15.29 o 
 -12   7  15       31.27       31.68     13.59 o 
 -11   7  15        5.93       -7.89     12.81 o 
 -10   7  15        2.48        4.95     13.68 o 
  -9   7  15       17.07       21.72     14.00 o 
  -8   7  15       84.49      135.06     24.27 o 
  -7   7  15       24.74       41.41     15.55 o 
  -6   7  15        9.07        2.88     12.91 o 
  -5   7  15       26.04       43.73     14.00 o 
  -4   7  15        1.66      -10.93     12.61 o 
  -3   7  15       91.10       90.03     14.57 o 
  -2   7  15      169.92      197.22     17.39 o 
  -1   7  15       45.30       39.28     13.86 o 
   0   7  15      165.75      167.97     15.97 o 
   1   7  15       23.92       -4.05     13.66 o 
   2   7  15        2.02      -13.32     13.62 o 
   3   7  15       67.31       65.63     15.49 o 
   4   7  15       91.24       79.48     15.78 o 
   5   7  15       91.16       91.17     16.63 o 
   6   7  15       35.15       28.27     15.86 o 
  -7   8  15        0.65       -3.52     14.87 o 
  -6   8  15        3.04       -9.88     14.60 o 
  -5   8  15       69.10       98.40     16.03 o 
  -4   8  15        0.93        3.35     14.36 o 
  -3   8  15       62.32       59.24     15.26 o 
  -2   8  15       25.87        9.30     14.66 o 
  -1   8  15       35.36       44.31     15.40 o 
   0   8  15       10.20        6.88     14.96 o 
 -22   0  16        0.07       -1.29     16.33 o 
 -21   0  16       67.85       39.65     15.82 o 
 -20   0  16      528.27      550.84     22.67 o 
 -19   0  16      104.33      136.22     18.74 o 
 -18   0  16        3.86       15.97     11.95 o 
 -17   0  16      162.55      185.26     19.10 o 
 -16   0  16      541.11      499.45     30.24 o 
 -15   0  16       56.08       66.55     15.19 o 
 -14   0  16      467.27      446.99     21.97 o 
 -13   0  16      131.68      115.30     13.82 o 
 -12   0  16      830.89      859.56     33.41 o 
 -11   0  16      507.80      491.18     32.99 o 
 -10   0  16      324.19      334.45     42.22 o 
  -9   0  16       17.94       23.57     15.27 o 
  -8   0  16     1590.25     1430.58     35.19 o 
  -7   0  16       62.65       45.13     12.17 o 
  -6   0  16        0.46       10.00      8.83 o 
  -5   0  16      244.50      267.15     13.01 o 
  -4   0  16      644.58      665.66     21.25 o 
  -3   0  16        1.00       -4.60     18.14 o 
  -2   0  16     3420.97     3373.54     81.81 o 
  -1   0  16       98.28       81.27     13.95 o 
   0   0  16       30.95      118.72     22.33 o 
   1   0  16      126.93      180.68     25.21 o 
   2   0  16     1076.23      614.65     30.55 o 
   3   0  16      244.00      265.97     34.00 o 
   4   0  16      683.07      765.42     31.34 o 
   5   0  16      386.85      391.55     20.73 o 
   6   0  16      226.23      206.06     15.17 o 
   7   0  16      356.94      388.72     36.27 o 
   8   0  16      141.49      160.76     15.79 o 
   9   0  16       47.06       50.44     15.05 o 
  10   0  16     2460.50     2426.11     64.16 o 
  11   0  16      140.61       97.17     24.75 o 
  12   0  16      513.17      517.50     60.44 o 
  13   0  16       12.90       -1.09     23.15 o 
  14   0  16       61.65       57.75     55.11 o 
 -21   1  16        2.49      -14.08     14.08 o 
 -20   1  16       93.44      105.38     12.98 o 
 -19   1  16        1.01       11.89     10.62 o 
 -18   1  16       17.55        4.71      9.99 o 
 -17   1  16       45.38       38.37      9.84 o 
 -16   1  16      114.76      118.18     10.12 o 
 -15   1  16       17.02        5.68      8.31 o 
 -14   1  16     1293.60     1275.37     26.46 o 
 -13   1  16        5.88        4.37     11.27 o 
 -12   1  16      568.93      597.34     21.22 o 
 -11   1  16       63.38       66.37     12.43 o 
 -10   1  16       73.93       70.87     11.43 o 
  -9   1  16      213.59      247.31     21.45 o 
  -8   1  16       38.59       39.96     13.45 o 
  -7   1  16      294.55      281.61     25.86 o 
  -6   1  16      204.97      218.31     12.97 o 
  -5   1  16       88.66      126.42     11.60 o 
  -4   1  16       22.58       31.58     10.16 o 
  -3   1  16        4.34       -6.63     14.40 o 
  -2   1  16       82.98       68.81      9.30 o 
  -1   1  16       53.89       40.29     14.26 o 
   0   1  16     3414.82     3652.46     71.71 o 
   1   1  16      171.55      180.02     16.22 o 
   2   1  16     1331.35     1271.06     26.22 o 
   3   1  16      288.17      303.15     14.28 o 
   4   1  16      498.72      499.04     17.67 o 
   5   1  16        0.94       -0.63     11.20 o 
   6   1  16       93.68      112.76     13.06 o 
   7   1  16        3.60       -8.54     15.00 o 
   8   1  16       21.69       47.68     13.06 o 
   9   1  16      325.98      326.45     17.64 o 
  10   1  16       88.29       83.28     18.96 o 
  11   1  16      609.19      658.19     34.64 o 
  12   1  16      274.20      231.49     25.21 o 
  13   1  16       86.27       81.99     21.37 o 
  14   1  16      119.04       79.42     21.98 o 
 -21   2  16        5.02        3.89     16.27 o 
 -20   2  16       46.54       77.62     15.20 o 
 -19   2  16        2.84      -12.27     12.27 o 
 -18   2  16        0.23       -9.99      9.99 o 
 -17   2  16      467.76      422.32     14.49 o 
 -16   2  16      113.59      121.25     11.55 o 
 -15   2  16      334.34      329.87     12.97 o 
 -14   2  16       29.74        9.23     10.62 o 
 -13   2  16      138.55      148.94     10.18 o 
 -12   2  16      132.32      124.74      8.52 o 
 -11   2  16      580.50      552.26     13.89 o 
 -10   2  16       38.54       42.24      8.23 o 
  -9   2  16        0.55       -4.64      7.50 o 
  -8   2  16      528.52      507.82     22.80 o 
  -7   2  16       28.35       21.97      8.62 o 
  -6   2  16      310.97      333.96     15.05 o 
  -5   2  16       71.69       86.50      9.25 o 
  -4   2  16       56.84       53.32      8.88 o 
  -3   2  16        5.44       -2.73      9.57 o 
  -2   2  16       22.38        5.05     10.26 o 
  -1   2  16      987.11     1022.53     19.69 o 
   0   2  16      397.64      405.66     14.84 o 
   1   2  16        0.68       14.20     10.36 o 
   2   2  16       10.00        2.14     10.84 o 
   3   2  16        0.59       -5.18     11.06 o 
   4   2  16       53.94       60.88     12.14 o 
   5   2  16       16.94       25.71     11.75 o 
   6   2  16      482.23      526.82     19.03 o 
   7   2  16      349.34      382.48     21.26 o 
   8   2  16       22.87       28.70     11.97 o 
   9   2  16      204.88      189.33     17.25 o 
  10   2  16        2.78       -2.81     13.25 o 
  11   2  16       79.84       93.40     15.01 o 
  12   2  16       11.78       19.50     14.25 o 
  13   2  16       40.08       13.23     16.32 o 
  14   2  16       10.77       -2.27     24.53 o 
 -20   3  16       50.82       41.74     25.83 o 
 -19   3  16       23.96       17.15     29.20 o 
 -18   3  16        9.41       -8.03     13.30 o 
 -17   3  16       46.40       20.99     14.21 o 
 -16   3  16      152.90      183.80     18.07 o 
 -15   3  16      128.74      134.53     11.53 o 
 -14   3  16        6.92      -10.06     10.06 o 
 -13   3  16       54.43       58.59     10.10 o 
 -12   3  16      183.51      184.15     10.12 o 
 -11   3  16       10.89       -1.00      7.76 o 
 -10   3  16       13.97       27.22      7.87 o 
  -9   3  16      151.10      144.30     10.34 o 
  -8   3  16       75.93       71.58      9.49 o 
  -7   3  16       94.62       70.14      9.56 o 
  -6   3  16        3.11       20.07      9.01 o 
  -5   3  16        2.89       -2.79      9.66 o 
  -4   3  16        8.82       14.92     11.38 o 
  -3   3  16        3.41       -4.75     11.30 o 
  -2   3  16       54.88       64.05     12.75 o 
  -1   3  16      154.79      170.88     11.23 o 
   0   3  16       24.65       25.87     10.04 o 
   1   3  16      276.02      293.52     15.53 o 
   2   3  16       43.08       41.08     13.50 o 
   3   3  16      132.22      139.75     12.54 o 
   4   3  16      135.62      117.13     12.61 o 
   5   3  16      558.11      561.45     20.22 o 
   6   3  16      319.38      360.91     17.24 o 
   7   3  16     1278.21     1242.69     39.63 o 
   8   3  16       46.72       33.60     14.80 o 
   9   3  16        0.59       -4.32     14.61 o 
  10   3  16      270.33      255.44     19.34 o 
  11   3  16       15.60        8.86     15.41 o 
  12   3  16       10.02       25.26     18.62 o 
  13   3  16       62.19       82.35     21.23 o 
 -19   4  16        1.27      -15.57     20.71 o 
 -18   4  16       70.69       60.35     16.13 o 
 -17   4  16       47.13       22.88     14.70 o 
 -16   4  16       93.44       54.46     14.81 o 
 -15   4  16        1.43       -8.94     12.79 o 
 -14   4  16      662.80      695.80     18.51 o 
 -13   4  16       11.50        6.50     10.56 o 
 -12   4  16      218.16      186.83     11.20 o 
 -11   4  16       28.77       28.03      9.03 o 
 -10   4  16        7.21        5.74      8.60 o 
  -9   4  16       16.07       15.92     10.26 o 
  -8   4  16       71.61       63.15     10.79 o 
  -7   4  16       17.17       -3.70     10.70 o 
  -6   4  16        0.13        3.27      9.94 o 
  -5   4  16      151.77      166.95     16.32 o 
  -4   4  16       87.64       82.19     16.26 o 
  -3   4  16      335.73      329.28     17.73 o 
  -2   4  16       21.78       11.59      9.39 o 
  -1   4  16       40.67       48.00     10.24 o 
   0   4  16     2115.48     2048.96     38.13 o 
   1   4  16       98.97      102.06     12.52 o 
   2   4  16     2009.05     2053.40     39.15 o 
   3   4  16      208.64      220.71     14.24 o 
   4   4  16        8.85      -11.93     11.93 o 
   5   4  16       20.08       20.46     13.28 o 
   6   4  16       27.23       -2.84     13.12 o 
   7   4  16       88.26       58.70     15.11 o 
   8   4  16       12.02        9.10     14.54 o 
   9   4  16       60.17       48.74     16.01 o 
  10   4  16        7.56        3.81     15.87 o 
  11   4  16       70.61       55.73     19.15 o 
  12   4  16       21.43       25.77     19.15 o 
 -17   5  16        6.24       13.91     15.78 o 
 -16   5  16       69.26       86.12     16.20 o 
 -15   5  16       14.37       58.76     15.21 o 
 -14   5  16      205.50      228.94     14.78 o 
 -13   5  16       14.64       21.20     11.00 o 
 -12   5  16       25.97       31.40     10.95 o 
 -11   5  16        2.68       -9.88      9.88 o 
 -10   5  16       22.28       13.68     10.20 o 
  -9   5  16      113.47      110.99     12.88 o 
  -8   5  16       32.44       12.31     11.11 o 
  -7   5  16       58.16       56.09     11.13 o 
  -6   5  16      127.04      112.56     11.58 o 
  -5   5  16      639.50      596.86     18.75 o 
  -4   5  16       76.11       63.13     11.08 o 
  -3   5  16      577.92      533.53     17.86 o 
  -2   5  16      218.01      200.10     13.74 o 
  -1   5  16        4.06        0.69     11.13 o 
   0   5  16       57.21       25.44     11.81 o 
   1   5  16      186.92      175.00     20.17 o 
   2   5  16      640.66      632.92     30.66 o 
   3   5  16       63.10       64.93     13.42 o 
   4   5  16      146.27      140.90     14.04 o 
   5   5  16      100.97      102.28     13.95 o 
   6   5  16       11.70      -12.58     12.58 o 
   7   5  16       63.41       49.21     15.46 o 
   8   5  16      170.15      166.08     18.11 o 
   9   5  16       29.46       13.81     17.77 o 
  10   5  16      234.03      262.29     23.56 o 
 -15   6  16      170.69      200.40     18.61 o 
 -14   6  16       54.92       35.61     13.30 o 
 -13   6  16       89.14       83.84     12.22 o 
 -12   6  16      165.71      160.76     15.45 o 
 -11   6  16        0.86       -4.22     10.66 o 
 -10   6  16      249.78      235.67     13.26 o 
  -9   6  16        0.14      -12.09     12.09 o 
  -8   6  16      181.36      179.45     14.77 o 
  -7   6  16        4.08        5.51     12.15 o 
  -6   6  16      156.43      158.18     14.23 o 
  -5   6  16      300.57      319.45     16.62 o 
  -4   6  16      250.51      257.53     15.75 o 
  -3   6  16       37.25       58.62     11.49 o 
  -2   6  16       29.33       29.76     11.14 o 
  -1   6  16        0.07      -10.88     10.88 o 
   0   6  16       32.31       36.72     11.85 o 
   1   6  16       32.25       17.87     12.03 o 
   2   6  16       25.42        8.28     12.00 o 
   3   6  16        5.40        1.55     13.40 o 
   4   6  16        2.21       16.29     13.95 o 
   5   6  16       29.95       11.02     14.33 o 
   6   6  16        0.91      -15.46     15.46 o 
   7   6  16       28.18       20.58     15.80 o 
   8   6  16       38.75       16.44     16.40 o 
 -12   7  16        8.39       -2.30     17.10 o 
 -11   7  16       33.06       30.62     13.68 o 
 -10   7  16      111.99      115.87     15.56 o 
  -9   7  16        2.68      -10.23     13.64 o 
  -8   7  16       17.16        3.14     14.75 o 
  -7   7  16        3.51       14.76     13.50 o 
  -6   7  16       72.05       92.53     14.41 o 
  -5   7  16      116.30      154.24     19.30 o 
  -4   7  16       90.47      118.18     14.52 o 
  -3   7  16        0.20       -0.27     16.95 o 
  -2   7  16       25.63       28.61     13.57 o 
  -1   7  16       29.17        3.07     13.33 o 
   0   7  16        2.05       -8.58     13.30 o 
   1   7  16       31.67       37.39     14.34 o 
   2   7  16       77.13       74.24     15.39 o 
   3   7  16       20.14       20.12     14.67 o 
   4   7  16        6.16      -12.91     14.78 o 
 -21   1  17        1.41       19.16     14.77 o 
 -20   1  17       11.74       15.05     11.48 o 
 -19   1  17        5.21       16.23     10.54 o 
 -18   1  17      190.41      219.23     12.05 o 
 -17   1  17       32.73       39.16      9.42 o 
 -16   1  17        5.92       13.33     10.37 o 
 -15   1  17       74.08       71.37     11.46 o 
 -14   1  17      164.85      164.62     11.35 o 
 -13   1  17        2.66       -5.59     10.91 o 
 -12   1  17      131.78      143.48     13.59 o 
 -11   1  17        6.02        4.54     14.70 o 
 -10   1  17      421.61      384.75     15.67 o 
  -9   1  17      215.00      199.28     19.90 o 
  -8   1  17      280.16      301.77     31.91 o 
  -7   1  17        0.57       -9.61     14.91 o 
  -6   1  17       67.65       93.07     17.22 o 
  -5   1  17      145.57      176.38     18.77 o 
  -4   1  17        7.09      -13.26     14.71 o 
  -3   1  17      416.19      446.65     30.98 o 
  -2   1  17      107.73      116.43     10.33 o 
  -1   1  17      549.46      578.25     23.39 o 
   0   1  17     1966.98     1986.95     38.96 o 
   1   1  17      711.02      756.50     36.44 o 
   2   1  17       35.93       53.80     13.03 o 
   3   1  17       26.91       32.84     10.56 o 
   4   1  17      174.58      204.27     12.96 o 
   5   1  17      246.61      268.41     15.40 o 
   6   1  17        0.60        2.66     12.10 o 
   7   1  17       50.25       70.70     15.17 o 
   8   1  17       12.19       -0.99     15.15 o 
   9   1  17      168.11      137.78     22.93 o 
  10   1  17       13.17       24.79     16.85 o 
  11   1  17       53.89       54.95     19.52 o 
  12   1  17        3.38       -8.44     23.22 o 
  13   1  17       21.27       -2.68     21.10 o 
 -21   2  17       58.52       72.95     19.90 o 
 -20   2  17       18.80       36.61     14.38 o 
 -19   2  17      203.73      215.16     15.12 o 
 -18   2  17        3.64      -10.95     10.95 o 
 -17   2  17       34.76       27.31     10.91 o 
 -16   2  17        0.44      -10.20     10.20 o 
 -15   2  17      507.24      517.15     14.29 o 
 -14   2  17        1.75        1.83      8.61 o 
 -13   2  17     1380.84     1293.19     30.64 o 
 -12   2  17      103.36       93.86     11.07 o 
 -11   2  17        4.82        2.67     19.03 o 
 -10   2  17       96.26       68.26     17.12 o 
  -9   2  17       48.88       40.14     14.45 o 
  -8   2  17       18.74        3.74     16.98 o 
  -7   2  17      127.38      151.73     20.80 o 
  -6   2  17      176.27      182.10     12.74 o 
  -5   2  17       65.04       75.59     11.62 o 
  -4   2  17       69.88       39.31     14.58 o 
  -3   2  17     1096.55      986.73     60.53 o 
  -2   2  17     1062.82     1091.52     62.95 o 
  -1   2  17      136.22      120.38     10.52 o 
   0   2  17     1908.44     1920.93     34.92 o 
   1   2  17      247.92      258.03     15.65 o 
   2   2  17     1762.81     1708.23     33.06 o 
   3   2  17      291.79      273.45     14.18 o 
   4   2  17     1158.60     1180.09     27.42 o 
   5   2  17      128.56      154.92     13.65 o 
   6   2  17      548.01      580.48     20.43 o 
   7   2  17       66.89       63.67     12.18 o 
   8   2  17       72.62       80.94     13.92 o 
   9   2  17       38.49       39.01     13.99 o 
  10   2  17      231.03      214.21     19.08 o 
  11   2  17        6.60       22.76     16.46 o 
  12   2  17      135.27      104.31     18.92 o 
  13   2  17       22.95        7.52     20.59 o 
 -20   3  17      107.19      124.75     17.89 o 
 -19   3  17       32.14       47.92     14.92 o 
 -18   3  17       13.46        7.03     13.24 o 
 -17   3  17       12.11       17.86     12.12 o 
 -16   3  17        2.39      -10.44     10.44 o 
 -15   3  17       28.44       42.12     10.36 o 
 -14   3  17       93.28       97.57     11.12 o 
 -13   3  17     1110.30     1131.54     24.07 o 
 -12   3  17       21.44       24.04      9.29 o 
 -11   3  17        3.28       -8.53      8.53 o 
 -10   3  17      129.46      119.56     11.36 o 
  -9   3  17      316.23      342.54     12.42 o 
  -8   3  17      209.86      196.19     10.67 o 
  -7   3  17      454.86      420.22     13.94 o 
  -6   3  17        9.32       -8.66      8.66 o 
  -5   3  17     1848.16     1711.28     33.62 o 
  -4   3  17        6.94      -11.08     11.08 o 
  -3   3  17      543.01      569.99     23.52 o 
  -2   3  17      538.78      501.15     19.96 o 
  -1   3  17      106.99      106.52     10.27 o 
   0   3  17      303.33      307.10     13.39 o 
   1   3  17       11.49       13.09     11.56 o 
   2   3  17      176.40      171.66     14.89 o 
   3   3  17        1.09       -4.50     10.69 o 
   4   3  17      184.40      179.26     13.68 o 
   5   3  17       44.25       49.46     12.80 o 
   6   3  17       17.13       11.68     13.32 o 
   7   3  17      458.14      426.17     22.69 o 
   8   3  17        1.42        3.49     14.34 o 
   9   3  17      181.46      193.80     22.17 o 
  10   3  17        5.90       12.67     15.36 o 
  11   3  17       14.35        3.92     15.56 o 
  12   3  17       96.19       49.38     24.77 o 
 -19   4  17       17.85       64.12     28.96 o 
 -18   4  17       12.57       -8.59     22.34 o 
 -17   4  17        4.26       -1.69     14.52 o 
 -16   4  17       80.58      103.50     15.19 o 
 -15   4  17       18.76        2.75     12.13 o 
 -14   4  17       92.58       90.90     12.63 o 
 -13   4  17       50.38       40.58     11.01 o 
 -12   4  17      894.82      808.57     21.04 o 
 -11   4  17       78.25       91.97      9.75 o 
 -10   4  17      107.84      114.52     11.92 o 
  -9   4  17        0.00      -15.77     15.80 o 
  -8   4  17       36.47       15.67     10.40 o 
  -7   4  17        0.00       -9.78      9.78 o 
  -6   4  17      331.86      334.81     14.85 o 
  -5   4  17       15.65      -10.09     10.09 o 
  -4   4  17       80.53       72.39     12.93 o 
  -3   4  17      715.91      682.71     23.68 o 
  -2   4  17        0.01      -13.64     13.64 o 
  -1   4  17       39.15       30.07      9.81 o 
   0   4  17       40.36       84.17     26.48 o 
   1   4  17      243.24      264.91     24.36 o 
   2   4  17      818.04      830.06     23.24 o 
   3   4  17      301.73      312.51     19.28 o 
   4   4  17       73.83       40.29     13.22 o 
   5   4  17       58.43       79.51     14.43 o 
   6   4  17      177.89      168.12     19.04 o 
   7   4  17       30.10       26.41     14.70 o 
   8   4  17       50.27       46.73     15.49 o 
   9   4  17       30.64       36.71     15.76 o 
  10   4  17       25.71       17.64     16.36 o 
  11   4  17        1.55      -10.80     18.59 o 
 -17   5  17        9.83      -14.95     15.33 o 
 -16   5  17       61.42       45.01     15.59 o 
 -15   5  17        0.11       -3.91     14.05 o 
 -14   5  17      212.94      219.35     14.71 o 
 -13   5  17        0.18       -7.48     12.75 o 
 -12   5  17       70.32       54.02     12.55 o 
 -11   5  17        3.59       -3.43     10.00 o 
 -10   5  17      191.85      187.55     12.98 o 
  -9   5  17        2.17        0.41     10.25 o 
  -8   5  17       50.10       52.55     11.62 o 
  -7   5  17        0.44        8.95     12.00 o 
  -6   5  17       33.52       27.29     12.69 o 
  -5   5  17        1.66       15.96     14.26 o 
  -4   5  17      413.40      405.54     16.98 o 
  -3   5  17       24.71       22.61     18.99 o 
  -2   5  17      137.34      123.73     12.81 o 
  -1   5  17       12.75      -12.51     17.52 o 
   0   5  17      242.70      305.96     24.44 o 
   1   5  17        7.97       -0.81     12.09 o 
   2   5  17      830.71      830.08     28.49 o 
   3   5  17      107.19      119.81     14.70 o 
   4   5  17       19.70       12.77     13.30 o 
   5   5  17        0.28      -12.48     12.48 o 
   6   5  17        8.37      -12.73     12.73 o 
   7   5  17        0.34      -26.93     26.93 o 
   8   5  17       13.65       -2.17     15.79 o 
   9   5  17       37.84       21.16     16.73 o 
 -14   6  17       53.71       47.01     13.91 o 
 -13   6  17       64.28       51.14     14.85 o 
 -12   6  17        6.67       -1.56     12.08 o 
 -11   6  17       46.78       46.45     13.96 o 
 -10   6  17        2.04      -11.13     11.13 o 
  -9   6  17        1.47       -9.08     14.48 o 
  -8   6  17        7.59        9.11     12.17 o 
  -7   6  17       14.27       21.30     12.25 o 
  -6   6  17      121.97      138.05     14.00 o 
  -5   6  17       28.39       22.03     12.33 o 
  -4   6  17      134.22      120.68     13.78 o 
  -3   6  17       15.67        4.82     12.16 o 
  -2   6  17       15.22        2.28     10.85 o 
  -1   6  17       27.20       27.00     11.46 o 
   0   6  17        0.04      -11.33     11.33 o 
   1   6  17       88.45       84.77     12.98 o 
   2   6  17        2.54       -3.64     11.98 o 
   3   6  17       37.71       58.54     14.45 o 
   4   6  17        4.16        6.39     13.85 o 
   5   6  17        7.30      -11.69     14.24 o 
   6   6  17        0.04      -14.54     14.54 o 
   7   6  17       10.27      -24.93     24.93 o 
 -10   7  17       83.80       89.54     15.40 o 
  -9   7  17        6.79       16.13     13.92 o 
  -8   7  17       80.62       82.27     14.64 o 
  -7   7  17      338.40      357.62     18.48 o 
  -6   7  17      164.21      183.09     15.68 o 
  -5   7  17       93.31       76.59     14.10 o 
  -4   7  17       87.94       94.98     22.17 o 
  -3   7  17      506.28      531.09     21.51 o 
  -2   7  17      345.47      356.95     24.18 o 
  -1   7  17       54.73       33.66     14.00 o 
   0   7  17       69.96      108.59     15.45 o 
   1   7  17       10.77        3.86     13.96 o 
   2   7  17       12.42       17.06     14.71 o 
   3   7  17        8.33        6.15     16.73 o 
 -21   0  18        0.29      -20.40     20.40 o 
 -20   0  18        5.63      -14.24     17.37 o 
 -19   0  18        1.68       30.65     18.62 o 
 -18   0  18        1.25       -4.89     16.35 o 
 -17   0  18       79.47       76.17     17.30 o 
 -16   0  18       19.50       34.56     17.09 o 
 -15   0  18        4.68      -26.58     26.58 o 
 -14   0  18        6.22       -8.27     19.38 o 
 -13   0  18      190.18      219.30     19.33 o 
 -12   0  18        4.17      -11.81     16.86 o 
 -11   0  18       17.49        3.17     16.71 o 
 -10   0  18       64.73       43.37     17.58 o 
  -9   0  18        7.42       33.57     16.57 o 
  -8   0  18       15.63       12.68     16.71 o 
  -7   0  18      135.06       98.55     18.73 o 
  -6   0  18      242.04      210.22     21.32 o 
  -5   0  18        0.98      -16.57     16.57 o 
  -4   0  18      985.42      942.73     43.22 o 
  -3   0  18     3650.79     3790.51    129.53 o 
  -2   0  18      661.55      639.00     36.45 o 
  -1   0  18      397.97      372.45     30.26 o 
   0   0  18      323.39      391.33     30.98 o 
   1   0  18       63.74       86.16     24.49 o 
   2   0  18      115.79      146.82     26.66 o 
   3   0  18        0.30       21.47     24.06 o 
   4   0  18      958.25      876.24     38.73 o 
   5   0  18      127.26      182.07     40.56 o 
   6   0  18      604.06      575.94     34.02 o 
   7   0  18        2.21      -21.69     21.69 o 
   8   0  18      107.07      148.98     26.89 o 
   9   0  18      845.65      848.43     45.82 o 
  10   0  18      155.15      111.64     24.24 o 
  11   0  18      216.44      180.16     26.86 o 
  12   0  18      208.89      224.87     70.82 o 
 -20   1  18       23.35        1.31     15.26 o 
 -19   1  18       84.05      102.21     13.43 o 
 -18   1  18       48.09       57.07     11.99 o 
 -17   1  18       27.14       22.26     11.98 o 
 -16   1  18      159.61      163.57     13.05 o 
 -15   1  18       54.41       39.30     10.86 o 
 -14   1  18      117.06      119.98     13.30 o 
 -13   1  18        0.03       -4.52     11.84 o 
 -12   1  18       16.90        6.76     11.39 o 
 -11   1  18       18.25        6.20     12.20 o 
 -10   1  18      261.23      238.35     26.06 o 
  -9   1  18      664.96      621.39     52.30 o 
  -8   1  18      121.54       92.89     17.43 o 
  -7   1  18       68.82       38.01     16.60 o 
  -6   1  18        9.80        2.21     16.03 o 
  -5   1  18     1239.43     1274.51     45.07 o 
  -4   1  18      219.15      161.00     19.59 o 
  -3   1  18     1414.19     1336.51     58.64 o 
  -2   1  18      201.19      188.13     23.99 o 
  -1   1  18     1721.90     1728.49     41.70 o 
   0   1  18     2410.94     2397.27     54.04 o 
   1   1  18      352.97      381.27     19.75 o 
   2   1  18      708.71      730.96     30.49 o 
   3   1  18      653.60      636.06     26.95 o 
   4   1  18      318.48      309.66     16.55 o 
   5   1  18     1046.33      975.48     32.89 o 
   6   1  18        8.59      -13.80     13.80 o 
   7   1  18       29.00       31.64     15.82 o 
   8   1  18      359.85      358.73     20.75 o 
   9   1  18        3.67        1.25     15.98 o 
  10   1  18       38.51       31.44     18.88 o 
  11   1  18      247.29      293.60     24.25 o 
  12   1  18      185.48      167.23     23.28 o 
 -20   2  18        1.07       -1.99     13.61 o 
 -19   2  18      150.78      184.45     15.35 o 
 -18   2  18        0.18       16.03     11.11 o 
 -17   2  18      165.86      186.83     12.46 o 
 -16   2  18       39.90       45.52      8.84 o 
 -15   2  18       28.59       26.34     10.79 o 
 -14   2  18       56.89       41.80     12.94 o 
 -13   2  18       46.54       51.92     12.13 o 
 -12   2  18      131.51      138.22     13.80 o 
 -11   2  18      208.08      199.02     39.15 o 
 -10   2  18     1131.75     1129.21     35.41 o 
  -9   2  18        3.02        4.36     15.26 o 
  -8   2  18       66.51       51.28     23.57 o 
  -7   2  18       59.92       69.88     16.64 o 
  -6   2  18       41.55       17.25     14.61 o 
  -5   2  18      140.10      173.71     16.93 o 
  -4   2  18      335.34      284.97     19.19 o 
  -3   2  18       59.63       17.13     19.01 o 
  -2   2  18     1657.68     1678.90     54.59 o 
  -1   2  18        6.31       21.68     13.03 o 
   0   2  18     4470.21     4669.55     82.95 o 
   1   2  18        5.97      -11.58     11.58 o 
   2   2  18      501.84      479.92     18.99 o 
   3   2  18       72.59       71.18     16.85 o 
   4   2  18      425.24      412.49     25.01 o 
   5   2  18       70.49       67.37     15.12 o 
   6   2  18       19.53        0.02     14.66 o 
   7   2  18       50.54       44.15     14.05 o 
   8   2  18      245.95      233.11     22.88 o 
   9   2  18      329.21      324.71     20.41 o 
  10   2  18        7.43       20.62     15.94 o 
  11   2  18       15.74       16.72     16.53 o 
  12   2  18      279.79      241.71     24.73 o 
 -19   3  18        5.93       -8.56     16.39 o 
 -18   3  18        0.64      -12.98     12.98 o 
 -17   3  18       31.54       27.73     12.79 o 
 -16   3  18      293.50      290.39     12.50 o 
 -15   3  18       15.11       21.67     10.37 o 
 -14   3  18        7.98       20.03     10.19 o 
 -13   3  18       29.14       32.89     10.56 o 
 -12   3  18       34.98       46.84     11.60 o 
 -11   3  18       50.23       55.30     13.24 o 
 -10   3  18       33.78       23.48     10.16 o 
  -9   3  18       41.20       33.54     10.03 o 
  -8   3  18       52.34        9.39      9.79 o 
  -7   3  18      338.73      268.72     13.78 o 
  -6   3  18      193.24      171.60     12.09 o 
  -5   3  18      480.10      431.85     15.87 o 
  -4   3  18      117.01       80.17     21.17 o 
  -3   3  18      123.04      119.28     22.40 o 
  -2   3  18      599.59      618.68     21.55 o 
  -1   3  18       27.62       13.52     12.10 o 
   0   3  18     1272.60     1312.53     27.50 o 
   1   3  18       37.63       36.04     12.56 o 
   2   3  18      240.01      282.56     14.26 o 
   3   3  18        0.89        6.80     11.32 o 
   4   3  18      165.02      178.02     14.24 o 
   5   3  18      163.25      127.75     14.16 o 
   6   3  18      136.99      166.61     18.72 o 
   7   3  18       92.78      113.75     18.74 o 
   8   3  18      186.53      168.87     20.36 o 
   9   3  18       22.54       34.18     18.27 o 
  10   3  18        0.94        9.71     18.79 o 
  11   3  18        0.69        0.32     19.78 o 
 -18   4  18        5.55       21.45     15.49 o 
 -17   4  18       18.62       23.27     14.54 o 
 -16   4  18       30.55       42.56     11.43 o 
 -15   4  18        2.34       -3.41     11.50 o 
 -14   4  18        0.15        8.57     12.22 o 
 -13   4  18      319.53      352.44     20.64 o 
 -12   4  18       69.32       85.83     11.09 o 
 -11   4  18        1.86      -11.76     12.66 o 
 -10   4  18       10.24       -6.80     12.66 o 
  -9   4  18       71.30       56.21     13.29 o 
  -8   4  18       66.65       55.73     13.11 o 
  -7   4  18        1.89      -12.06     12.06 o 
  -6   4  18      161.18      160.42     14.11 o 
  -5   4  18      174.51      234.35     13.67 o 
  -4   4  18       26.03       24.57     12.26 o 
  -3   4  18       10.67        8.45     12.44 o 
  -2   4  18       37.10       37.38     31.72 o 
  -1   4  18      385.76      366.26     22.98 o 
   0   4  18       49.41       58.43     11.06 o 
   1   4  18       36.92       28.50     11.27 o 
   2   4  18       14.20       19.17     11.39 o 
   3   4  18      171.21      194.92     15.33 o 
   4   4  18        1.55        4.31     12.92 o 
   5   4  18       71.03       38.25     14.14 o 
   6   4  18       41.87       27.92     17.30 o 
   7   4  18      174.38      164.99     17.11 o 
   8   4  18       35.53       20.91     18.22 o 
   9   4  18        0.05        6.18     24.48 o 
  10   4  18        0.24       17.27     20.41 o 
 -16   5  18        9.32       -1.69     13.05 o 
 -15   5  18       18.42       39.88     12.63 o 
 -14   5  18      159.47      184.20     15.69 o 
 -13   5  18        4.57       -0.88     12.50 o 
 -12   5  18       42.60       25.44     12.63 o 
 -11   5  18       57.45       21.41     12.30 o 
 -10   5  18       20.61        0.00     15.26 o 
  -9   5  18      112.32      133.58     18.89 o 
  -8   5  18        8.38      -17.85     17.86 o 
  -7   5  18      210.12      210.99     23.86 o 
  -6   5  18        4.00      -13.96     13.96 o 
  -5   5  18      851.55      845.79     30.42 o 
  -4   5  18       15.99       24.99     15.13 o 
  -3   5  18      608.26      554.01     27.66 o 
  -2   5  18       64.97       55.03     15.83 o 
  -1   5  18      128.06      126.03     13.51 o 
   0   5  18       41.25       43.39     12.43 o 
   1   5  18      221.71      265.41     22.36 o 
   2   5  18        1.51       -0.18     12.35 o 
   3   5  18        1.06        8.31     13.00 o 
   4   5  18        0.24      -13.90     20.94 o 
   5   5  18        1.61      -15.91     17.53 o 
   6   5  18        0.77      -13.13     13.13 o 
   7   5  18      169.49      173.76     18.57 o 
   8   5  18        0.22       18.51     19.07 o 
 -13   6  18       12.28        0.86     12.53 o 
 -12   6  18       62.42       31.01     12.43 o 
 -11   6  18       11.76       12.30     13.31 o 
 -10   6  18        0.07        2.03     13.39 o 
  -9   6  18        2.52       15.15     12.72 o 
  -8   6  18       85.64      105.50     15.40 o 
  -7   6  18      141.72      134.36     13.98 o 
  -6   6  18       26.53       22.38     18.74 o 
  -5   6  18       82.14       87.52     13.20 o 
  -4   6  18       57.69       49.76     12.85 o 
  -3   6  18      131.20      150.84     20.15 o 
  -2   6  18       18.74       -0.40     12.31 o 
  -1   6  18       24.84       32.89     11.62 o 
   0   6  18        9.70        0.02     11.61 o 
   1   6  18       22.13       16.62     12.12 o 
   2   6  18      120.90      120.05     13.99 o 
   3   6  18        2.06       -4.67     13.61 o 
   4   6  18      114.79       97.11     16.07 o 
   5   6  18        1.55       -6.77     14.72 o 
  -8   7  18       24.80       30.65     15.90 o 
  -7   7  18        2.39       -0.65     27.01 o 
  -6   7  18        0.00      -12.67     12.67 o 
  -5   7  18        0.13      -12.63     12.63 o 
  -4   7  18       31.43       24.95     13.28 o 
  -3   7  18       56.33       74.92     15.64 o 
  -2   7  18      133.41      175.82     25.39 o 
  -1   7  18       25.63       20.78     14.07 o 
   0   7  18       68.57       73.93     15.17 o 
 -20   1  19       92.89      129.26     19.33 o 
 -19   1  19       26.47       22.19     14.23 o 
 -18   1  19       91.28      107.57     13.55 o 
 -17   1  19       92.77      109.79     12.88 o 
 -16   1  19       69.68       96.72     12.24 o 
 -15   1  19      170.26      181.88     13.28 o 
 -14   1  19      135.68      153.05     22.25 o 
 -13   1  19      125.90      117.67     15.14 o 
 -12   1  19      177.19      152.31     13.34 o 
 -11   1  19       25.04       26.76     10.86 o 
 -10   1  19     1373.69     1325.70     56.62 o 
  -9   1  19      780.11      771.42     40.34 o 
  -8   1  19       65.61       63.83     20.60 o 
  -7   1  19     1406.14     1290.69     55.33 o 
  -6   1  19      192.31      211.37     24.21 o 
  -5   1  19       20.72       23.49     20.32 o 
  -4   1  19        8.54       21.76     20.89 o 
  -3   1  19       12.37        2.74     21.61 o 
  -2   1  19     1042.22      947.16     27.66 o 
  -1   1  19     1553.74     1525.78     38.00 o 
   0   1  19      409.38      446.25     20.66 o 
   1   1  19      671.16      686.79     41.89 o 
   2   1  19     1444.60     1434.77     39.19 o 
   3   1  19       20.67        4.38     15.68 o 
   4   1  19       30.46       36.55     12.76 o 
   5   1  19      194.16      202.91     27.76 o 
   6   1  19        0.03       -3.65     20.58 o 
   7   1  19       35.43       38.68     21.29 o 
   8   1  19       18.34       15.75     15.65 o 
   9   1  19        0.01       18.83     17.76 o 
  10   1  19       91.14      102.58     35.89 o 
  11   1  19       84.04       75.55     21.06 o 
 -19   2  19        4.42      -10.18     15.78 o 
 -18   2  19       27.83       39.80     15.05 o 
 -17   2  19       21.99       13.01     11.81 o 
 -16   2  19        4.68        6.59     11.10 o 
 -15   2  19       37.74       36.26     13.44 o 
 -14   2  19      266.34      254.13     17.17 o 
 -13   2  19        0.10      -18.21     25.65 o 
 -12   2  19      201.06      200.13     22.40 o 
 -11   2  19       31.51       25.63     25.26 o 
 -10   2  19     1003.91     1027.92     51.85 o 
  -9   2  19      210.32      196.30     22.33 o 
  -8   2  19        8.29        5.06     16.40 o 
  -7   2  19      269.12      285.56     18.77 o 
  -6   2  19       24.31       13.62     18.63 o 
  -5   2  19       50.68       18.33     15.26 o 
  -4   2  19        9.62        7.96     14.38 o 
  -3   2  19       38.78       16.83     18.58 o 
  -2   2  19      287.42      304.90     24.71 o 
  -1   2  19       53.67       44.41     20.11 o 
   0   2  19      412.55      395.55     20.45 o 
   1   2  19       55.54       45.59     14.88 o 
   2   2  19     1593.26     1639.95     36.79 o 
   3   2  19        0.70      -10.76     12.90 o 
   4   2  19      112.87       96.40     14.85 o 
   5   2  19        4.05       19.79     14.63 o 
   6   2  19       37.79       31.12     17.97 o 
   7   2  19        0.17       -0.84     14.35 o 
   8   2  19        6.13       18.64     15.26 o 
   9   2  19        0.75      -16.82     19.32 o 
  10   2  19       32.41       30.83     16.58 o 
  11   2  19        0.11      -10.40     19.84 o 
 -18   3  19        7.67       -4.25     10.97 o 
 -17   3  19       43.36       42.00     10.89 o 
 -16   3  19       22.82       20.92     10.14 o 
 -15   3  19      131.85      143.68     13.62 o 
 -14   3  19       28.89       29.93      9.70 o 
 -13   3  19       42.13       62.95     10.01 o 
 -12   3  19     1049.01     1097.76     35.13 o 
 -11   3  19      107.66       98.65     12.20 o 
 -10   3  19      213.22      202.96     19.06 o 
  -9   3  19       38.75       18.03     13.45 o 
  -8   3  19      148.91      122.21     13.04 o 
  -7   3  19        1.33       -8.88     11.29 o 
  -6   3  19       20.45       -1.01      9.65 o 
  -5   3  19      154.94      135.72     11.35 o 
  -4   3  19      254.01      254.96     17.28 o 
  -3   3  19      265.81      220.06     25.41 o 
  -2   3  19      232.69      232.13     18.09 o 
  -1   3  19        1.03        6.83     10.75 o 
   0   3  19       94.80      106.16     20.07 o 
   1   3  19      308.21      324.58     16.47 o 
   2   3  19      310.41      361.61     28.93 o 
   3   3  19      335.62      339.76     25.12 o 
   4   3  19       35.48       60.74     14.72 o 
   5   3  19       70.35       49.35     16.41 o 
   6   3  19       12.29       -1.65     16.50 o 
   7   3  19      182.33      106.02     19.02 o 
   8   3  19       48.58       30.64     18.04 o 
   9   3  19      138.79       60.06     19.68 o 
  10   3  19       12.69      -18.92     18.92 o 
 -17   4  19       13.64        2.84     12.11 o 
 -16   4  19        5.67        2.78     10.95 o 
 -15   4  19       69.01       67.67     12.94 o 
 -14   4  19        1.37       14.29     11.79 o 
 -13   4  19       93.07       88.09     12.19 o 
 -12   4  19      486.83      494.70     20.79 o 
 -11   4  19        4.95       -4.96     17.66 o 
 -10   4  19      211.36      200.05     15.55 o 
  -9   4  19       72.75       51.84     13.59 o 
  -8   4  19        2.06       -8.59     12.57 o 
  -7   4  19      190.46      174.82     14.91 o 
  -6   4  19       39.42       38.30     17.01 o 
  -5   4  19      160.71      185.77     18.27 o 
  -4   4  19       20.85       -0.60     15.53 o 
  -3   4  19        0.25      -15.55     15.55 o 
  -2   4  19       25.66      -15.86     15.86 o 
  -1   4  19        3.15      -16.30     16.30 o 
   0   4  19       29.22       22.74     12.49 o 
   1   4  19      521.12      497.40     20.54 o 
   2   4  19        5.49        3.72     15.07 o 
   3   4  19      159.29      137.24     16.97 o 
   4   4  19       71.29       71.46     16.67 o 
   5   4  19       71.99       78.24     27.98 o 
   6   4  19       95.21       67.84     18.06 o 
   7   4  19       44.56       51.02     18.60 o 
   8   4  19       38.15       54.66     19.34 o 
 -15   5  19      593.03      589.22     20.62 o 
 -14   5  19       13.16       10.80     12.93 o 
 -13   5  19       23.66       -2.96     15.88 o 
 -12   5  19        1.16        4.04     15.59 o 
 -11   5  19      119.69      134.51     17.62 o 
 -10   5  19       97.85       92.44     16.94 o 
  -9   5  19        3.19        7.10     15.26 o 
  -8   5  19      541.16      514.22     24.42 o 
  -7   5  19      111.64      107.53     21.56 o 
  -6   5  19      114.91      119.58     21.23 o 
  -5   5  19      679.37      660.94     41.86 o 
  -4   5  19      168.15      176.86     23.06 o 
  -3   5  19        5.52        3.62     19.73 o 
  -2   5  19        0.13       10.11     12.69 o 
  -1   5  19      120.00      100.33     14.87 o 
   0   5  19       11.39        0.75     13.58 o 
   1   5  19      100.49      100.13     22.04 o 
   2   5  19       51.23       50.17     15.27 o 
   3   5  19        0.82       -6.56     15.04 o 
   4   5  19       53.01       46.26     20.41 o 
   5   5  19       11.04       16.24     16.61 o 
   6   5  19       57.44       59.47     16.72 o 
 -12   6  19        0.35       -0.11     17.25 o 
 -11   6  19       54.04       38.09     17.49 o 
 -10   6  19      121.17      121.89     19.20 o 
  -9   6  19      100.35      114.75     18.77 o 
  -8   6  19      203.92      227.95     25.78 o 
  -7   6  19       25.01       25.75     20.81 o 
  -6   6  19       63.89       54.93     21.76 o 
  -5   6  19      229.11      215.33     25.95 o 
  -4   6  19       39.29        2.93     14.26 o 
  -3   6  19        4.06        0.91     13.94 o 
  -2   6  19       10.93        4.82     14.29 o 
  -1   6  19       17.48        4.14     14.34 o 
   0   6  19        0.91       -2.44     13.18 o 
   1   6  19        1.25       -2.80     13.57 o 
   2   6  19      186.66      186.33     19.11 o 
   3   6  19        6.87        8.71     16.97 o 
 -19   0  20      233.20      280.99     27.10 o 
 -18   0  20       29.71       -1.42     19.59 o 
 -17   0  20      113.02      139.07     29.54 o 
 -16   0  20       43.89       54.65     19.11 o 
 -15   0  20      512.19      576.87     30.11 o 
 -14   0  20      392.67      377.86     23.40 o 
 -13   0  20       82.88       93.08     20.89 o 
 -12   0  20       89.27       39.77     18.59 o 
 -11   0  20        5.83        4.18     18.01 o 
 -10   0  20     3484.85     3354.09    115.41 o 
  -9   0  20      227.12      214.39     21.90 o 
  -8   0  20     3877.08     3491.68    119.16 o 
  -7   0  20      553.21      478.64     29.82 o 
  -6   0  20      105.88      122.18     19.16 o 
  -5   0  20       20.60      -16.71     16.71 o 
  -4   0  20      454.39      384.99     30.69 o 
  -3   0  20       75.75       10.09     20.89 o 
  -2   0  20     3336.86     3511.71    123.05 o 
  -1   0  20        0.40       -9.51     20.32 o 
   0   0  20      574.37      581.23     38.47 o 
   1   0  20        1.80        6.48     23.05 o 
   2   0  20      116.04       86.74     26.94 o 
   3   0  20      416.87      440.23     29.23 o 
   4   0  20      319.33      270.96     26.93 o 
   5   0  20       91.44       69.76     28.02 o 
   6   0  20        0.03      -26.29     26.29 o 
   7   0  20       99.34      105.14     26.53 o 
   8   0  20      188.78      179.54     41.14 o 
   9   0  20        0.14        8.79     33.43 o 
  10   0  20      401.83      409.05     47.84 o 
 -19   1  20       88.33       68.77     16.09 o 
 -18   1  20       10.83       10.36     13.07 o 
 -17   1  20       94.48      119.86     14.23 o 
 -16   1  20       11.16       -1.05     12.01 o 
 -15   1  20       28.78       29.60     12.62 o 
 -14   1  20       10.99       13.07     12.91 o 
 -13   1  20       58.32       35.93     12.49 o 
 -12   1  20       96.71       90.40     12.42 o 
 -11   1  20      648.11      615.70     29.10 o 
 -10   1  20      570.15      588.29     36.16 o 
  -9   1  20        5.47      -18.59     18.59 o 
  -8   1  20       32.67       24.64     19.88 o 
  -7   1  20      256.59      237.45     25.21 o 
  -6   1  20        0.04      -18.30     18.73 o 
  -5   1  20       19.91        6.77     20.32 o 
  -4   1  20      234.04      202.72     26.37 o 
  -3   1  20        7.49      -15.98     16.31 o 
  -2   1  20     1222.35     1320.75     34.14 o 
  -1   1  20      111.87       94.81     16.17 o 
   0   1  20       79.86       92.52     15.06 o 
   1   1  20      305.39      292.63     26.35 o 
   2   1  20     1246.79     1170.04     35.45 o 
   3   1  20       27.01       10.16     15.94 o 
   4   1  20      102.81       47.74     17.90 o 
   5   1  20        1.13       -3.62     17.36 o 
   6   1  20        1.66       -4.75     14.32 o 
   7   1  20        6.42      -15.12     15.12 o 
   8   1  20       24.62       13.15     16.10 o 
   9   1  20      131.36      108.23     20.03 o 
  10   1  20       62.37       96.40     24.22 o 
 -19   2  20       51.45       34.15     25.07 o 
 -18   2  20        0.07       -3.45     13.41 o 
 -17   2  20      252.52      319.17     20.56 o 
 -16   2  20        8.90       17.36     12.11 o 
 -15   2  20       10.78       -3.18     15.96 o 
 -14   2  20        5.80       11.59     12.97 o 
 -13   2  20       40.98       33.30     18.58 o 
 -12   2  20       54.20       58.19     19.91 o 
 -11   2  20      281.77      248.08     35.08 o 
 -10   2  20      362.59      364.06     21.17 o 
  -9   2  20       45.12        3.31     20.14 o 
  -8   2  20       74.98       63.15     15.60 o 
  -7   2  20      254.01      254.16     22.53 o 
  -6   2  20        5.64      -31.91     31.91 o 
  -5   2  20      587.89      548.29     29.56 o 
  -4   2  20        0.36       -8.36     22.91 o 
  -3   2  20      260.89      275.58     24.14 o 
  -2   2  20      429.29      429.88     27.71 o 
  -1   2  20      198.86      195.54     15.90 o 
   0   2  20      187.22      173.60     16.60 o 
   1   2  20      156.20      160.79     17.23 o 
   2   2  20       16.39       -3.04     19.80 o 
   3   2  20        5.87        5.01     13.10 o 
   4   2  20        5.13       12.30     14.06 o 
   5   2  20       23.50       24.15     14.67 o 
   6   2  20       52.21       37.46     14.97 o 
   7   2  20       94.09       39.90     15.30 o 
   8   2  20       22.80       23.23     18.32 o 
   9   2  20       69.10       67.49     17.11 o 
 -18   3  20       16.73        9.29     32.27 o 
 -17   3  20        3.61      -10.48     16.23 o 
 -16   3  20        1.40       12.51     12.00 o 
 -15   3  20      131.32      190.15     17.18 o 
 -14   3  20        1.66       13.49     13.29 o 
 -13   3  20       57.18      120.83     36.52 o 
 -12   3  20      104.27      155.27     23.43 o 
 -11   3  20        2.84        0.08     30.55 o 
 -10   3  20        8.30       11.21     20.33 o 
  -9   3  20      209.39      182.98     23.36 o 
  -8   3  20       87.75       72.51     24.21 o 
  -7   3  20        1.65      -14.33     15.30 o 
  -6   3  20       35.25       19.19     17.12 o 
  -5   3  20       45.54       38.26     26.37 o 
  -4   3  20        0.02      -13.03     13.03 o 
  -3   3  20      272.25      301.24     26.48 o 
  -2   3  20       39.12        8.01     14.91 o 
  -1   3  20      100.60      114.67     17.11 o 
   0   3  20      333.80      327.29     16.41 o 
   1   3  20        9.93        4.39     13.06 o 
   2   3  20        9.21        4.02     12.73 o 
   3   3  20        0.38      -13.33     13.33 o 
   4   3  20        0.30       11.85     15.39 o 
   5   3  20      202.06      166.41     18.89 o 
   6   3  20      104.73       77.18     18.01 o 
   7   3  20      209.61      187.66     20.76 o 
   8   3  20        0.65       36.07     18.31 o 
 -16   4  20        0.45       -2.57     18.72 o 
 -15   4  20        1.87        6.05     16.00 o 
 -14   4  20      278.26      256.97     22.02 o 
 -13   4  20       47.71       41.67     14.92 o 
 -12   4  20      456.17      450.57     19.94 o 
 -11   4  20       31.45       33.85     13.52 o 
 -10   4  20        0.26      -12.75     12.75 o 
  -9   4  20        6.48        9.91     12.74 o 
  -8   4  20       77.24       90.21     13.76 o 
  -7   4  20        0.05      -12.29     12.29 o 
  -6   4  20      380.48      409.48     18.23 o 
  -5   4  20       16.12       20.90     15.76 o 
  -4   4  20        1.21      -13.15     15.66 o 
  -3   4  20       62.68       78.69     17.45 o 
  -2   4  20       82.25       41.71     17.40 o 
  -1   4  20       95.41       80.08     18.66 o 
   0   4  20      981.16     1013.83     28.43 o 
   1   4  20       12.16        9.77     13.94 o 
   2   4  20     1012.73     1072.01     33.43 o 
   3   4  20        1.35        7.25     15.03 o 
   4   4  20        0.01      -24.41     24.41 o 
   5   4  20       10.68       -8.45     16.15 o 
   6   4  20        9.48        5.23     17.02 o 
   7   4  20        1.73       13.95     18.16 o 
 -14   5  20        8.02       20.54     16.90 o 
 -13   5  20       24.61       32.24     16.16 o 
 -12   5  20        0.23       -8.72     15.68 o 
 -11   5  20        0.29      -15.41     15.41 o 
 -10   5  20       19.10       16.36     15.56 o 
  -9   5  20        3.64      -15.02     15.02 o 
  -8   5  20      187.90      188.00     24.17 o 
  -7   5  20        9.97       -3.25     29.03 o 
  -6   5  20      158.13      172.34     23.05 o 
  -5   5  20        0.20      -18.47     18.47 o 
  -4   5  20       55.17       52.97     20.71 o 
  -3   5  20        1.81       -5.97     19.98 o 
  -2   5  20       37.17       36.54     21.14 o 
  -1   5  20       19.21       -2.01     13.23 o 
   0   5  20       46.93       66.23     17.07 o 
   1   5  20       11.37       13.00     14.42 o 
   2   5  20       25.84        0.93     14.93 o 
   3   5  20        0.68      -10.67     15.13 o 
   4   5  20       57.21       66.98     18.72 o 
   5   5  20        0.26        3.33     17.02 o 
 -10   6  20       23.48       10.82     18.30 o 
  -9   6  20       68.12       78.64     18.47 o 
  -8   6  20      130.29      141.79     24.23 o 
  -7   6  20        2.52       35.50     38.11 o 
  -6   6  20      194.14      230.06     26.17 o 
  -5   6  20        0.53       -9.14     44.88 o 
  -4   6  20       11.26       12.36     21.69 o 
  -3   6  20       86.76      123.12     24.54 o 
  -2   6  20       54.27       65.67     23.78 o 
  -1   6  20        1.96       25.42     14.87 o 
   0   6  20        0.39        8.56     13.48 o 
   1   6  20        0.82       16.06     16.12 o 
 -18   1  21       12.42       31.57     14.38 o 
 -17   1  21        5.33       -5.84     13.18 o 
 -16   1  21      109.40      112.85     14.39 o 
 -15   1  21      217.17      239.39     16.88 o 
 -14   1  21        5.77        3.92     17.45 o 
 -13   1  21       17.14       31.41     12.27 o 
 -12   1  21       40.94       28.15     11.68 o 
 -11   1  21        1.42        7.58     16.07 o 
 -10   1  21      401.62      413.08     32.13 o 
  -9   1  21      149.93      169.87     23.92 o 
  -8   1  21       89.40       51.29     21.47 o 
  -7   1  21      202.80      207.33     24.49 o 
  -6   1  21       99.78      127.22     22.91 o 
  -5   1  21       48.84        4.75     20.89 o 
  -4   1  21      333.87      364.38     31.41 o 
  -3   1  21      760.90      783.07     33.79 o 
  -2   1  21       39.87       46.13     13.29 o 
  -1   1  21        3.89      -10.06     14.33 o 
   0   1  21      957.10     1014.00     31.52 o 
   1   1  21      359.30      358.93     20.67 o 
   2   1  21       31.86       30.74     17.82 o 
   3   1  21       13.41       -7.75     16.58 o 
   4   1  21       23.07       24.35     18.47 o 
   5   1  21        9.14       -0.27     17.76 o 
   6   1  21       25.97       35.38     19.21 o 
   7   1  21        0.48       13.42     19.58 o 
   8   1  21        8.03      -19.90     19.90 o 
   9   1  21       87.00       58.46     26.73 o 
 -18   2  21       67.31       78.66     14.50 o 
 -17   2  21       26.71       18.70     12.60 o 
 -16   2  21       29.43        4.70     16.31 o 
 -15   2  21      581.60      559.17     34.09 o 
 -14   2  21      238.78      249.03     16.67 o 
 -13   2  21      132.00      140.35     24.93 o 
 -12   2  21        5.73        8.90     21.68 o 
 -11   2  21      122.45      169.71     21.52 o 
 -10   2  21        4.24       -6.51     27.52 o 
  -9   2  21       59.34       45.51     18.60 o 
  -8   2  21       41.29       17.95     18.40 o 
  -7   2  21        6.57       24.39     29.54 o 
  -6   2  21      287.19      328.71     69.52 o 
  -5   2  21      218.73      170.51     22.26 o 
  -4   2  21      278.27      246.34     23.74 o 
  -3   2  21      486.05      465.26     28.55 o 
  -2   2  21      376.15      348.83     28.46 o 
  -1   2  21       24.93       52.92     22.74 o 
   0   2  21      105.82      113.50     16.05 o 
   1   2  21       17.67       18.84     15.59 o 
   2   2  21      381.29      422.14     23.00 o 
   3   2  21        3.13       16.26     17.93 o 
   4   2  21      441.87      438.88     26.47 o 
   5   2  21      108.88       97.65     13.86 o 
   6   2  21      142.90      151.60     16.22 o 
   7   2  21        9.16      -14.54     14.54 o 
   8   2  21       72.92       61.95     16.53 o 
 -16   3  21        1.71       45.53     29.39 o 
 -15   3  21      392.52      539.54     97.33 o 
 -14   3  21      157.61      145.26     24.61 o 
 -13   3  21      521.26      524.43     80.61 o 
 -12   3  21      317.49      351.07     28.00 o 
 -11   3  21        0.20      -20.14     20.14 o 
 -10   3  21       66.84       67.67     21.72 o 
  -9   3  21      123.29      135.82     22.78 o 
  -8   3  21       10.48        3.50     20.22 o 
  -7   3  21      571.78      550.91     32.04 o 
  -6   3  21      198.58      199.86     26.58 o 
  -5   3  21      473.87      432.06     29.39 o 
  -4   3  21      120.77       98.07     22.82 o 
  -3   3  21       50.38       34.37     30.40 o 
  -2   3  21      178.72      192.03     25.93 o 
  -1   3  21      379.18      432.24     31.43 o 
   0   3  21      242.01      263.31     15.14 o 
   1   3  21       67.79       99.46     13.73 o 
   2   3  21      110.34      103.44     14.59 o 
   3   3  21        3.14        4.83     13.67 o 
   4   3  21      176.64      179.48     18.25 o 
   5   3  21        8.34       20.07     16.55 o 
   6   3  21        0.08       14.44     16.87 o 
   7   3  21        0.38        7.87     19.31 o 
 -15   4  21        0.58       -8.99     14.25 o 
 -14   4  21       51.05       28.92     14.46 o 
 -13   4  21        1.03       -4.94     13.52 o 
 -12   4  21        7.90       20.82     13.77 o 
 -11   4  21       69.00       70.32     13.51 o 
 -10   4  21      110.80      127.66     14.01 o 
  -9   4  21      104.04      123.67     14.05 o 
  -8   4  21       64.60       49.70     13.30 o 
  -7   4  21        0.43       -0.41     12.39 o 
  -6   4  21       95.30      116.14     40.89 o 
  -5   4  21       85.95       77.22     13.73 o 
  -4   4  21      181.46      166.80     18.76 o 
  -3   4  21       92.45       99.93     18.66 o 
  -2   4  21        0.24      -13.38     17.94 o 
  -1   4  21       14.31      -16.93     16.93 o 
   0   4  21      188.00      209.87     21.08 o 
   1   4  21        5.01       15.77     13.88 o 
   2   4  21        0.52       -7.55     14.30 o 
   3   4  21       15.38       -2.64     26.16 o 
   4   4  21       30.65       43.34     16.69 o 
   5   4  21      182.87      205.89     20.50 o 
 -12   5  21       34.63       24.94     16.37 o 
 -11   5  21        0.32       15.52     15.82 o 
 -10   5  21      148.25      141.39     17.84 o 
  -9   5  21        4.27       21.61     20.61 o 
  -8   5  21      186.47      203.64     27.26 o 
  -7   5  21       26.06       10.68     15.69 o 
  -6   5  21        3.11        0.50     19.36 o 
  -5   5  21        2.21      -19.57     19.57 o 
  -4   5  21      174.80      168.10     23.57 o 
  -3   5  21       11.20       -8.18     27.38 o 
  -2   5  21       30.38       23.92     27.30 o 
  -1   5  21        2.44      -11.30     35.88 o 
   0   5  21      378.47      412.76     30.42 o 
   1   5  21        2.19       22.72     14.97 o 
   2   5  21      397.61      425.06     22.64 o 
   3   5  21       47.99       52.59     23.34 o 
  -5   6  21        7.79        1.36     21.89 o 
  -4   6  21        0.20        9.28     22.11 o 
 -17   0  22       70.17       61.45     20.32 o 
 -16   0  22        4.79        9.34     18.00 o 
 -15   0  22      460.56      514.29     27.83 o 
 -14   0  22      103.67      105.47     21.90 o 
 -13   0  22        0.50       -2.02     18.73 o 
 -12   0  22       78.02       35.88     19.02 o 
 -11   0  22       16.79       14.84     18.01 o 
 -10   0  22      304.75      329.66     25.07 o 
  -9   0  22      194.04      209.64     21.90 o 
  -8   0  22        5.66        3.03     17.43 o 
  -7   0  22      331.53      312.51     24.78 o 
  -6   0  22      359.95      301.13     25.21 o 
  -5   0  22      242.15      225.49     24.93 o 
  -4   0  22      768.67      736.98     39.05 o 
  -3   0  22      230.81      173.76     24.64 o 
  -2   0  22      211.52      215.26     27.09 o 
  -1   0  22      134.46      187.88     27.38 o 
   0   0  22       40.53       31.21     22.12 o 
   1   0  22       15.59      -13.15     19.97 o 
   2   0  22        1.27      -17.76     20.52 o 
   3   0  22      190.04      242.59     26.24 o 
   4   0  22       62.44       80.72     24.41 o 
   5   0  22       50.72       69.37     25.63 o 
   6   0  22       64.50      107.79     27.22 o 
   7   0  22      104.62      186.54     30.34 o 
 -17   1  22        1.86       17.12     12.76 o 
 -16   1  22        0.48        2.68     11.62 o 
 -15   1  22      156.01      187.01     15.97 o 
 -14   1  22      145.27      147.60     14.66 o 
 -13   1  22        2.10        7.47     11.95 o 
 -12   1  22       24.37      -30.19     30.19 o 
 -11   1  22      159.44      193.93     21.40 o 
 -10   1  22      248.78      240.33     26.37 o 
  -9   1  22       41.82       63.25     21.61 o 
  -8   1  22      408.11      397.23     29.97 o 
  -7   1  22       98.72       78.24     21.90 o 
  -6   1  22       11.08      -20.32     20.32 o 
  -5   1  22       94.42       92.50     24.06 o 
  -4   1  22       51.09       40.78     24.06 o 
  -3   1  22      632.27      732.42     33.85 o 
  -2   1  22      170.32      159.43     15.38 o 
  -1   1  22      200.01      185.88     16.97 o 
   0   1  22      935.56      947.66     30.73 o 
   1   1  22       37.05       31.67     16.05 o 
   2   1  22      318.16      330.97     24.49 o 
   3   1  22      174.85      150.31     19.56 o 
   4   1  22        0.00       -3.29     20.18 o 
   5   1  22       94.23       91.54     33.19 o 
   6   1  22        0.03      -16.17     17.19 o 
   7   1  22       13.16       23.70     20.28 o 
 -16   2  22       27.97       31.75     21.80 o 
 -15   2  22        3.70       -3.13     27.95 o 
 -14   2  22      165.36      149.21     23.40 o 
 -13   2  22       47.48       54.12     33.50 o 
 -12   2  22      461.92      464.40     40.27 o 
 -11   2  22       53.19       45.20     20.04 o 
 -10   2  22      991.07      956.28     93.22 o 
  -9   2  22       21.49       38.26     18.93 o 
  -8   2  22       27.42       37.61     19.29 o 
  -7   2  22        5.55       12.81     31.34 o 
  -6   2  22       70.87       33.39     28.89 o 
  -5   2  22        4.68      -10.73     20.16 o 
  -4   2  22      394.99      428.74     28.01 o 
  -3   2  22       36.93        7.94     21.01 o 
  -2   2  22      342.97      374.12     28.41 o 
  -1   2  22        0.24      -15.37     26.15 o 
   0   2  22      220.28      218.40     19.11 o 
   1   2  22        1.11      -15.44     15.44 o 
   2   2  22      136.64       90.76     18.16 o 
   3   2  22        1.52      -17.72     17.72 o 
   4   2  22       89.16       84.80     18.30 o 
   5   2  22        2.71        7.78     13.14 o 
   6   2  22       61.20       40.06     14.75 o 
 -15   3  22        8.57        7.52     50.93 o 
 -14   3  22       11.90      -21.10     21.10 o 
 -13   3  22       92.24      105.05     26.29 o 
 -12   3  22      258.69      273.59     61.81 o 
 -11   3  22        1.58        0.37     69.45 o 
 -10   3  22       16.91       33.00     20.89 o 
  -9   3  22       34.74       45.21     21.21 o 
  -8   3  22        0.79      -10.99     30.04 o 
  -7   3  22        0.21       12.74     20.85 o 
  -6   3  22      186.18      192.36     46.68 o 
  -5   3  22        3.76        9.90     21.67 o 
  -4   3  22       60.66       65.30     22.91 o 
  -3   3  22       88.93       82.56     23.64 o 
  -2   3  22       34.51       16.52     22.81 o 
  -1   3  22       32.56       22.96     23.35 o 
   0   3  22      156.92      160.46     16.49 o 
   1   3  22       75.68      105.91     42.59 o 
   2   3  22       33.95       38.96     13.53 o 
   3   3  22        6.99       -8.41     14.57 o 
   4   3  22        0.32      -15.17     15.17 o 
   5   3  22        2.34       -7.85     16.68 o 
 -13   4  22       33.57       57.63     28.96 o 
 -12   4  22       99.34      147.83     32.42 o 
 -11   4  22        1.55      -21.85     21.85 o 
 -10   4  22       20.47       34.57     37.53 o 
  -9   4  22       40.69       45.44     23.29 o 
  -8   4  22       92.23      108.15     16.21 o 
  -7   4  22       38.36       46.19     15.14 o 
  -6   4  22       37.95       23.90     15.03 o 
  -5   4  22       15.21        5.45     12.29 o 
  -4   4  22       13.41       35.32     30.39 o 
  -3   4  22       21.16        1.53     16.43 o 
  -2   4  22        9.91       -3.37     20.75 o 
  -1   4  22      103.73      111.32     30.47 o 
   0   4  22       14.90       29.50     20.49 o 
   1   4  22        0.20        0.62     21.00 o 
   2   4  22       65.74       69.69     21.01 o 
   3   4  22        3.26        4.78     15.49 o 
 -10   5  22       46.25       60.81     16.78 o 
  -9   5  22        2.52       21.36     15.84 o 
  -8   5  22       29.56       52.79     16.20 o 
  -7   5  22      199.01      259.22     21.26 o 
  -6   5  22       13.29       16.34     15.73 o 
  -5   5  22      119.04      128.37     36.89 o 
  -4   5  22       58.65       57.61     21.87 o 
  -3   5  22       15.77      -20.43     20.43 o 
  -2   5  22      120.56      127.09     29.61 o 
  -1   5  22      139.84      149.48     29.90 o 
   0   5  22        7.92       -1.20     22.36 o 
 -16   1  23        4.48      -13.41     17.35 o 
 -15   1  23       32.99       10.26     45.60 o 
 -14   1  23      173.40      177.06     22.09 o 
 -13   1  23       21.19       13.83     30.91 o 
 -12   1  23      129.72      129.02     19.08 o 
 -11   1  23        7.00       17.72     21.61 o 
 -10   1  23       49.90       37.03     21.76 o 
  -9   1  23       94.56       46.39     21.04 o 
  -8   1  23        1.39      -17.72     20.03 o 
  -7   1  23      238.39      289.46     28.10 o 
  -6   1  23      110.85      118.29     24.64 o 
  -5   1  23        5.31      -17.51     17.51 o 
  -4   1  23       30.96       25.28     27.52 o 
  -3   1  23       53.82       76.52     20.22 o 
  -2   1  23       36.27       25.78     14.08 o 
  -1   1  23      288.31      293.67     21.42 o 
   0   1  23       82.91       63.32     16.19 o 
   1   1  23       59.12       80.52     17.35 o 
   2   1  23      159.23      191.63     19.55 o 
   3   1  23        1.43       -3.84     22.02 o 
   4   1  23       77.88       82.89     19.61 o 
   5   1  23        8.35      -16.72     16.72 o 
 -15   2  23        0.01      -19.96     19.96 o 
 -14   2  23        6.51       34.01     20.96 o 
 -13   2  23       23.90       57.50     21.32 o 
 -12   2  23      307.83      312.99     38.83 o 
 -11   2  23       14.41       24.06     19.19 o 
 -10   2  23      252.89      256.06     23.64 o 
  -9   2  23      180.79      159.66     21.73 o 
  -8   2  23       12.58      -13.01     18.76 o 
  -7   2  23      145.26      156.43     22.34 o 
  -6   2  23      196.09      214.47     23.55 o 
  -5   2  23       62.73      102.18     35.37 o 
  -4   2  23       19.36       34.08     23.85 o 
  -3   2  23       41.92       26.19     21.34 o 
  -2   2  23       91.03       61.18     22.96 o 
  -1   2  23       65.07       53.60     23.64 o 
   0   2  23      291.22      318.73     16.14 o 
   1   2  23       18.33       15.79     12.76 o 
   2   2  23      197.67      204.33     16.16 o 
   3   2  23       49.70       81.55     22.81 o 
   4   2  23        3.10      -14.98     14.98 o 
   5   2  23        0.58      -23.87     23.87 o 
 -14   3  23      130.81      114.01     24.98 o 
 -13   3  23       53.80       65.56     23.41 o 
 -12   3  23      234.08      220.04     26.55 o 
 -11   3  23      235.70      266.17     26.99 o 
 -10   3  23       49.20       31.64     27.52 o 
  -9   3  23       43.01       10.56     36.02 o 
  -8   3  23      265.21      340.36     27.56 o 
  -7   3  23        1.07        3.36     20.79 o 
  -6   3  23        0.03      -21.02     21.02 o 
  -5   3  23       11.50       21.37     21.47 o 
  -4   3  23       17.71       -9.65     22.38 o 
  -3   3  23        0.85      -22.22     22.22 o 
  -2   3  23      137.57      129.58     39.98 o 
  -1   3  23        0.23      -15.42     29.82 o 
   0   3  23       15.82        5.03     38.33 o 
   1   3  23      104.87      134.48     28.18 o 
   2   3  23      125.07      117.72     19.94 o 
   3   3  23        8.57        7.09     30.26 o 
 -11   4  23        4.28       20.89     28.82 o 
 -10   4  23        1.68       -4.32     27.23 o 
  -9   4  23       41.60       23.28     34.94 o 
  -8   4  23       11.25       31.77     25.93 o 
  -7   4  23       17.97        2.22     37.17 o 
  -6   4  23        0.15        6.16     22.85 o 
  -5   4  23        1.64       11.28     24.64 o 
  -4   4  23        1.39      -28.10     28.10 o 
  -3   4  23        0.76      -18.87     28.67 o 
  -2   4  23       21.20       20.89     30.11 o 
  -1   4  23      286.14      297.51     24.65 o 
   0   4  23       23.87       55.35     21.27 o 
   1   4  23       44.30       43.20     36.38 o 
 -15   0  24      102.31      123.77     23.34 o 
 -14   0  24        0.06       -7.20     18.59 o 
  -5   0  24        0.05       19.16     19.31 o 
  -4   0  24        3.27       16.14     20.17 o 
  -3   0  24        9.14       28.38     21.18 o 
  -2   0  24        3.58        1.30     21.90 o 
  -1   0  24        0.31       14.41     18.92 o 
   0   0  24       76.55       82.95     21.16 o 
   1   0  24        0.39        0.71     37.61 o 
   2   0  24       49.48       43.94     23.99 o 
   3   0  24        0.84      -15.78     22.68 o 
   4   0  24      180.77      303.52     31.02 o 
 -14   1  24       21.03       20.69     25.93 o 
 -13   1  24      136.61      130.07     20.32 o 
 -12   1  24      142.74      132.75     20.32 o 
 -11   1  24      133.11      164.42     20.12 o 
 -10   1  24       67.04       76.22     22.19 o 
  -9   1  24       21.13       17.72     21.18 o 
  -8   1  24        8.83        0.54     20.89 o 
  -7   1  24       19.27        3.89     22.04 o 
  -6   1  24        1.78      -21.76     21.76 o 
  -5   1  24       60.01       65.04     20.96 o 
  -4   1  24        4.43        4.51     18.84 o 
  -3   1  24       36.92       37.11     20.19 o 
  -2   1  24       24.63       27.37     31.27 o 
  -1   1  24        3.69      -10.17     18.46 o 
   0   1  24        1.71        6.49     15.58 o 
   1   1  24        4.86        1.85     18.07 o 
   2   1  24        1.94       17.71     17.53 o 
   3   1  24       21.56       29.11     18.57 o 
 -13   2  24       48.98       53.70     21.57 o 
 -12   2  24       54.61       53.99     20.99 o 
 -11   2  24        6.06        3.99     19.75 o 
 -10   2  24       44.33       28.19     19.56 o 
  -9   2  24        8.16       29.81     19.51 o 
  -8   2  24        0.00        7.29     23.20 o 
  -7   2  24       76.92       58.42     20.71 o 
  -6   2  24       21.49       35.07     20.92 o 
  -5   2  24        0.72      -18.42     20.21 o 
  -4   2  24        0.72        7.89     27.38 o 
  -3   2  24      112.34      198.05     25.54 o 
  -2   2  24        9.89       -3.77     22.17 o 
  -1   2  24        3.54        7.52     22.95 o 
   0   2  24       12.99      -16.31     23.61 o 
   1   2  24        9.90       -9.42     21.55 o 
   2   2  24       12.90       24.61     18.11 o 
 -12   3  24       17.67       25.89     29.46 o 
 -11   3  24        0.00        2.81     21.92 o 
 -10   3  24        0.01      -20.36     20.36 o 
  -9   3  24        5.99      -15.88     21.45 o 
  -8   3  24        2.21       10.30     26.80 o 
  -7   3  24       21.06        4.82     21.56 o 
  -6   3  24        0.15      -12.77     22.13 o 
  -5   3  24      157.84      151.63     25.59 o 
  -4   3  24        2.03      -14.02     22.05 o 
  -3   3  24        0.51        5.76     41.64 o 
  -2   3  24       20.72       -0.75     24.12 o 
  -1   3  24        1.37      -23.95     23.95 o 
   0   3  24      115.27      135.13     28.72 o 
   1   3  24       67.36       28.38     33.28 o 
  -7   4  24       39.71       82.85     31.84 o 
  -6   4  24       81.78       94.81     32.13 o 
  -5   4  24        0.50        6.77     29.10 o 
  -4   4  24        5.18      -28.96     28.96 o 
 -12   1  25      120.90      123.02     20.28 o 
 -11   1  25        1.33       -3.32     17.72 o 
 -10   1  25      200.84      160.24     20.33 o 
  -9   1  25       63.04       88.75     23.49 o 
  -8   1  25        4.20      -28.70     37.32 o 
  -7   1  25       84.26       86.31     23.92 o 
  -6   1  25       20.38       10.23     22.91 o 
  -5   1  25       52.93       93.20     20.36 o 
  -4   1  25        5.31       33.92     20.07 o 
  -3   1  25        0.01      -19.80     19.80 o 
  -2   1  25        3.34      -15.58     20.58 o 
  -1   1  25       25.63        5.53     21.72 o 
   0   1  25       42.78       58.69     17.00 o 
   1   1  25        9.99       30.65     17.52 o 
 -11   2  25       13.24       -2.94     20.86 o 
 -10   2  25        8.42       -1.94     19.90 o 
  -9   2  25        0.02        8.84     21.83 o 
  -8   2  25        7.95      -15.70     20.31 o 
  -7   2  25       13.65       10.92     20.42 o 
  -6   2  25       11.89       35.65     21.54 o 
  -5   2  25       33.63       19.93     22.07 o 
  -4   2  25        8.98      -21.27     21.27 o 
  -3   2  25        3.01      -20.94     21.93 o 
  -2   2  25        8.55       22.68     28.38 o 
  -1   2  25       72.41       85.01     26.23 o 
  -8   3  25       96.50       98.73     24.28 o 
  -7   3  25        0.43        9.03     22.51 o 
  -6   3  25      182.48      175.94     31.41 o 
  -5   3  25        5.63       33.32     23.64 o 
  -4   3  25        2.06        1.97     23.90 o 
  -9   1  26       22.59       30.40     35.73 o 
  -8   1  26      116.44      130.21     21.25 o 
  -7   1  26       17.00       21.89     52.59 o 
  -6   1  26       14.19       37.06     37.32 o 
  -5   1  26        3.73      -18.79     19.54 o 
  -4   1  26        0.50      -19.76     33.50 o 
  -3   1  26        3.39      -16.57     25.07 o 
                                                 
